# Supplementary material for: Nitrogen fertilizer amount has minimal effect on rhizosphere bacterial diversity during different growth stages of peanut
Source: PeerJ. 2022 Nov 2;10:e13962. doi: 10.7717/peerj.13962 (PMC9636873; doi:10.7717/peerj.13962)
Supplement: Supplemental Information 2 [file peerj-10-13962-s002.csv]

Nitrogen fertilizer amount has minimal effect on rhizosphere microbiota diversity during different growth stages of peanut
Zheng Yang1, Lin Li 2, Wenjuan Zhu 1, Suyuan Xiao 1, Siyu Chen 1, Jing Liu 1, Qian Xu 1, Feng Guo 3*, Shile Lan 1*
1 College of Bioscience and Biotechnology, Hunan Agricultural University, Changsha 410128��China
2 College of Agronomy, Hunan Agricultural University, Changsha 410128, China
3 Biotechnology Research Center, Shandong Academy of Agricultural Sciences/Shandong Key Laboratory of Crop Genetic Improvement and Ecological Physiology, Jinan 250100, China
Corresponding author: S. Lan, e-mail:hulanshl@126.com; F. Guo, e-mail: guofeng08-08@163.com.
TableS1. Soil chemical properties.
SampleID	group	TN (g/kg)	AN (mg/kg)	TP (mg/kg)	AP (mg/kg)	AK (mg/kg)	TK (g/kg)	pH	Eca (mg/kg)
SSHN1	SSHN	1.19	112	1251.52	128.8	557.77	32.68	5.82	884.89
SSHN2	SSHN	1.81	106.08	1260.43	125.57	560.52	33.02	5.96	966.49
SSHN3	SSHN	1.5	109.04	1255.97	127.18	559.14	33.2	5.89	925.69
SSLN1	SSLN	1.7	131.08	1166.84	129.55	548.87	32.54	5.88	1082.62
SSLN2	SSLN	1.64	118.06	1382.73	164.11	546.76	32.81	5.58	918.85
SSLN3	SSLN	1.67	124.57	1274.79	146.83	547.81	33.03	5.73	1000.74
SSMN1	SSMN	1.62	143.34	1179.76	107.35	492.96	31.7	5.13	941.35
SSMN2	SSMN	1.68	142.51	1335.14	144.61	526.6	32.51	5.08	953.27
SSMN3	SSMN	1.65	142.93	1257.45	125.98	509.78	32.46	5.11	947.31
FPSHN1	FPSHN	1.64	129.31	1688.24	170.73	589.98	33.16	5.99	919.19
FPSHN2	FPSHN	1.5	112	1164.55	127	489.93	31.96	5.99	917.49
FPSHN3	FPSHN	1.57	120.65	1426.39	148.87	539.95	32.91	5.99	918.34
FPSLN1	FPSLN	1.67	139.86	1104.46	125.26	478.02	31.48	5.88	1051.34
FPSLN2	FPSLN	1.57	132.47	1329.13	127.9	508.5	32.24	5.72	930.06
FPSLN3	FPSLN	1.62	136.17	1216.79	126.58	493.26	32.21	5.8	990.7
FPSMN1	FPSMN	1.54	139.86	1182.73	86.61	396.61	30.26	5.57	911
FPSMN2	FPSMN	1.48	135.39	1189.13	105.73	362.88	30.05	5.69	918.89
FPSMN3	FPSMN	1.51	137.63	1185.93	96.17	379.74	30.51	5.63	914.94
PSSHN1	PSSHN	1.6	113.17	1370.1	152.94	494.56	31.73	5.78	876.46
PSSHN2	PSSHN	1.48	111.72	1204.02	112.62	370.13	30.16	5.8	884.34
PSSHN3	PSSHN	1.54	112.45	1287.06	132.78	432.35	31.3	5.79	880.4
PSSLN1	PSSLN	1.44	118.76	1821.93	235.14	509.17	31.95	5.76	969.14
PSSLN2	PSSLN	1.59	125.75	1198.04	148.8	417.28	30.87	5.69	931.15
PSSLN3	PSSLN	1.52	122.26	1509.98	191.97	463.22	31.76	5.73	950.15
PSSMN1	PSSMN	1.51	125.75	1509.97	199.92	376.11	29.95	5.73	940.21
PSSMN2	PSSMN	1.54	128.61	1237.27	133.37	317.55	29.37	5.59	874.71
PSSMN3	PSSMN	1.52	127.18	1373.62	166.64	346.83	30.01	5.66	907.46
MSHN1	MSHN	1.53	126	1269.34	129.27	518.49	32.09	5.94	885.79
MSHN2	MSHN	1.52	104.79	1273.64	143.42	526.14	32.5	6	862.96
MSHN3	MSHN	1.52	115.4	1271.49	136.35	522.32	32.65	5.97	874.37
MSLN1	MSLN	1.54	128.29	1025.39	97.51	453.47	31.11	5.86	952.84
MSLN2	MSLN	1.51	129.81	1510	202.83	509.07	32.25	5.86	915.6
MSLN3	MSLN	1.53	129.05	1267.69	150.17	481.27	32.03	5.86	934.22
MSMN1	MSMN	1.55	122.89	1202.5	128.38	421.24	30.63	5.65	861.83
MSMN2	MSMN	1.59	120.16	1105.45	63.09	350.07	29.86	5.86	888.53
MSMN3	MSMN	1.57	121.53	1153.98	95.74	385.65	30.6	5.76	875.18
