# Supplementary material for: Nitrogen fertilizer amount has minimal effect on rhizosphere bacterial diversity during different growth stages of peanut
Source: PeerJ. 2022 Nov 2;10:e13962. doi: 10.7717/peerj.13962 (PMC9636873; doi:10.7717/peerj.13962)
Supplement: Supplemental Information 3 [file peerj-10-13962-s003.csv]

Nitrogen fertilizer amount has minimal effect on rhizosphere microbiota diversity during different growth stages of peanut
Zheng Yang1, Lin Li 2, Wenjuan Zhu 1, Suyuan Xiao 1, Siyu Chen 1, Jing Liu 1, Qian Xu 1, Feng Guo 3*, Shile Lan 1*
1 College of Bioscience and Biotechnology, Hunan Agricultural University, Changsha 410128��China
2 College of Agronomy, Hunan Agricultural University, Changsha 410128, China
3 Biotechnology Research Center, Shandong Academy of Agricultural Sciences/Shandong Key Laboratory of Crop Genetic Improvement and Ecological Physiology, Jinan 250100, China
Corresponding author: S. Lan, e-mail:hulanshl@126.com; F. Guo, e-mail: guofeng08-08@163.com.
Supplementary Table S2. Dominant OTUs in rhizosphere microbiota of peanut.
taxonomy	OTUID	AJHHN1	AJHHN2	AJHHN3	AJHLN1	AJHLN2	AJHLN3	AJHMN1	AJHMN2	AJHMN3	BJHHN1	BJHHN2	BJHHN3	BJHLN1	BJHLN2	BJHLN3	BJHMN1	BJHMN2	BJHMN3	CJHHN1	CJHHN2	CJHHN3	CJHLN1	CJHLN2	CJHLN3	CJHMN1	CJHMN2	CJHMN3	DJHHN1	DJHHN2	DJHHN3	DJHLN1	DJHLN2	DJHLN3	DJHMN1	DJHMN2	DJHMN3
k__Bacteria; p__Proteobacteria; c__Alphaproteobacteria; o__Sphingomonadales; f__Sphingomonadaceae; g__Sphingomonas; s__uncultured_bacterium_g_Sphingomonas	OTU1	0.046104245	0.092338054	0.03772623	0.031706757	0.039972067	0.045645073	0.037594785	0.032147331	0.029204116	0.019552139	0.012786569	0.025154887	0.019053168	0.007635126	0.017950688	0.010034691	0.008558466	0.021488682	0.015007437	0.012423063	0.016198704	0.018470385	0.0092572	0.011015759	0.017273751	0.017470936	0.012036662	0.024432535	0.037558456	0.039374213	0.035146237	0.031392532	0.026138667	0.025535618	0.036462434	0.025689085
k__Bacteria; p__Proteobacteria; c__Gammaproteobacteria; o__Betaproteobacteriales; f__SC-I-84; g__uncultured_bacterium_f_SC-I-84; s__uncultured_bacterium_f_SC-I-84	OTU31	0.02219237	0.017947527	0.011704478	0.009846185	0.007932961	0.012372445	0.013037116	0.013906289	0.009806993	0.012470755	0.007901812	0.012991857	0.009537373	0.007388832	0.008917138	0.006542339	0.008620334	0.008460465	0.013466851	0.009752896	0.014506839	0.008280621	0.006977649	0.009268217	0.014991768	0.009937001	0.00923915	0.010245902	0.011091252	0.012547249	0.010160907	0.010034286	0.012136775	0.013112885	0.010464469	0.009004043
k__Bacteria; p__Nitrospirae; c__Nitrospira; o__Nitrospirales; f__Nitrospiraceae; g__Nitrospira; s__uncultured_bacterium_g_Nitrospira	OTU2	0.014239656	0.001578825	0.01446597	0.010279826	0.007625698	0.009076981	0.009259013	0.013304936	0.017469459	0.014664104	0.010631529	0.007998177	0.009300017	0.009112892	0.013643454	0.015831995	0.016766344	0.013658251	0.010677858	0.011246379	0.009143269	0.008372628	0.007283443	0.00964269	0.005661631	0.008919486	0.01159495	0.009260719	0.007124844	0.006614868	0.007381327	0.00676292	0.009433707	0.01068235	0.006182677	0.007019478
k__Bacteria; p__Proteobacteria; c__Alphaproteobacteria; o__Rhizobiales; f__Xanthobacteraceae; g__Bradyrhizobium; s__Bradyrhizobium_sp._TUTAHSA27	OTU16	0.005212251	0.008010216	0.004545841	0.008366707	0.011061453	0.006880005	0.007183717	0.007291406	0.007831137	0.009400067	0.006157256	0.007397277	0.01314086	0.007030585	0.010430491	0.008754162	0.009156527	0.005850322	0.009004462	0.00554399	0.005867531	0.007176538	0.012092739	0.008737713	0.010456686	0.011625641	0.008797438	0.007645019	0.007932816	0.008609828	0.012106612	0.014626781	0.011271793	0.011402509	0.011712525	0.007166483
k__Bacteria; p__Acidobacteria; c__Acidobacteriia; o__Acidobacteriales; f__uncultured_bacterium_o_Acidobacteriales; g__uncultured_bacterium_o_Acidobacteriales; s__uncultured_bacterium_o_Acidobacteriales	OTU10	0.006636217	0.002646854	0.007817147	0.00627503	0.006312849	0.003237649	0.005081815	0.002706089	0.004144478	0.004700033	0.004720563	0.00341891	0.004811842	0.006470825	0.003096552	0.005471351	0.006516808	0.001867603	0.016760518	0.011472665	0.007775378	0.012006901	0.020404759	0.014510844	0.01588723	0.01764413	0.017005926	0.007211538	0.011923708	0.007586098	0.010933012	0.011103772	0.006892823	0.010502311	0.007565139	0.007864756
k__Bacteria; p__Gemmatimonadetes; c__Gemmatimonadetes; o__Gemmatimonadales; f__Gemmatimonadaceae; g__uncultured_bacterium_f_Gemmatimonadaceae; s__uncultured_bacterium_f_Gemmatimonadaceae	OTU5	0.002391188	0.000278616	0.022856657	0.006019947	0.006256983	0.004393953	0.002022083	0.002380356	0.008192574	0.018069017	0.018943825	0.004496384	0.010767305	0.025659397	0.004772881	0.006705315	0.02320066	0.005062778	0.003931152	0.006698045	0.007667387	0.007797585	0.010341377	0.007801529	0.002570843	0.007598883	0.009754482	0.009418348	0.003403276	0.004593658	0.006115075	0.00566198	0.005730504	0.006541439	0.004665809	0.007533995
k__Bacteria; p__Acidobacteria; c__Acidobacteriia; o__Solibacterales; f__Solibacteraceae_Subgroup_3; g__Candidatus_Solibacter; s__uncultured_bacterium_g_Candidatus_Solibacter	OTU21	0.010317034	0.002391456	0.005629195	0.00788205	0.007458101	0.008556644	0.00782227	0.008569281	0.006457676	0.007875167	0.009051167	0.005345931	0.010875194	0.004970669	0.007892715	0.009243091	0.005423799	0.013748256	0.007570123	0.007014844	0.012562995	0.006279471	0.005031691	0.007863941	0.007914729	0.007382391	0.005410977	0.011664565	0.008030752	0.008793574	0.009110843	0.009719732	0.006244087	0.008191802	0.008064361	0.008599779
k__Bacteria; p__Acidobacteria; c__Acidobacteriia; o__Acidobacteriales; f__uncultured_bacterium_o_Acidobacteriales; g__uncultured_bacterium_o_Acidobacteriales; s__uncultured_bacterium_o_Acidobacteriales	OTU6	0.004191295	0.00246111	0.007902116	0.006963753	0.005083799	0.004278322	0.005587335	0.004059133	0.004626395	0.010716076	0.008045482	0.006527009	0.006538063	0.004791545	0.005750739	0.003166399	0.008599711	0.004770262	0.023613472	0.007060101	0.008711303	0.005980449	0.009924386	0.00923701	0.009994512	0.011149358	0.012662421	0.007093317	0.01236442	0.010683536	0.008554928	0.010820673	0.006541425	0.009392066	0.008832396	0.006137449
k__Bacteria; p__Rokubacteria; c__NC10; o__Rokubacteriales; f__uncultured_bacterium_o_Rokubacteriales; g__uncultured_bacterium_o_Rokubacteriales; s__uncultured_bacterium_o_Rokubacteriales	OTU12	0.006716819	0.002159276	0.009792676	0.006453588	0.004972067	0.005318995	0.004044167	0.009245803	0.006168526	0.008397393	0.008640683	0.007065747	0.004984464	0.008374009	0.008451491	0.007357221	0.014188492	0.005580307	0.005126434	0.017333454	0.013930886	0.008809661	0.008089625	0.009798721	0.005141685	0.008140114	0.0098281	0.009024275	0.005680288	0.006562369	0.005620927	0.005504703	0.006622517	0.006811499	0.004665809	0.007864756
k__Bacteria; p__Acidobacteria; c__Acidobacteriia; o__Solibacterales; f__Solibacteraceae_Subgroup_3; g__Candidatus_Solibacter; s__uncultured_bacterium_g_Candidatus_Solibacter	OTU56	0.006582483	0.003575575	0.006372674	0.006504604	0.005418994	0.006417483	0.006571771	0.005261839	0.004770969	0.008125836	0.006116208	0.00437206	0.008134818	0.008038153	0.005774022	0.006309515	0.008042895	0.005985329	0.010279431	0.005928675	0.007523398	0.007912593	0.00739464	0.009174598	0.009272365	0.006927756	0.011447712	0.009615385	0.006561712	0.006667367	0.008987307	0.008398603	0.006460332	0.006751485	0.005088228	0.011466373
k__Bacteria; p__Proteobacteria; c__Deltaproteobacteria; o__Myxococcales; f__bacteriap25; g__uncultured_bacterium_f_bacteriap25; s__uncultured_bacterium_f_bacteriap25	OTU3	0.010531972	0.005525888	0.008539383	0.005790373	0.005335196	0.006388576	0.006545164	0.009045352	0.00568661	0.007499164	0.005172095	0.005884669	0.00550233	0.009090502	0.009266373	0.008195385	0.005052588	0.006052833	0.005338929	0.007127987	0.004319654	0.006325474	0.007366841	0.008238415	0.006383778	0.005737048	0.005963117	0.00307377	0.00416228	0.003937421	0.005590043	0.006322544	0.010028382	0.008821941	0.007104318	0.002352076
k__Bacteria; p__Proteobacteria; c__Alphaproteobacteria; o__Sphingomonadales; f__Sphingomonadaceae; g__Sphingomonas; s__uncultured_bacterium_g_Sphingomonas	OTU457	0.011123052	0.040027862	0.009304104	0.005280208	0.005223464	0.007689417	0.007662631	0.005036332	0.004746874	0.005347594	0.002565523	0.006361244	0.003387709	0.001925574	0.003911434	0.001955717	0.003918334	0.002857657	0.007968551	0.004525706	0.003167747	0.003404255	0.003113533	0.002964581	0.006210462	0.004936026	0.003386462	0.004413619	0.008226624	0.010972281	0.005775348	0.005693435	0.005054737	0.006661466	0.007027515	0.00400588
k__Bacteria; p__Acidobacteria; c__Acidobacteriia; o__Solibacterales; f__Solibacteraceae_Subgroup_3; g__Bryobacter; s__uncultured_bacterium_g_Bryobacter	OTU8	0.0029554	0.000325052	0.006287705	0.004463944	0.004664804	0.004393953	0.001809232	0.003558006	0.005204694	0.005765374	0.005028426	0.003273865	0.00444502	0.006649949	0.006612186	0.004004563	0.008888431	0.003105171	0.005392053	0.008327299	0.005579554	0.005796435	0.012176137	0.009892339	0.004766169	0.005758698	0.0098281	0.008393758	0.005459932	0.005774885	0.007659285	0.005724891	0.005000676	0.005731261	0.005069027	0.007828004
k__Bacteria; p__Acidobacteria; c__Acidobacteriia; o__Acidobacteriales; f__uncultured_bacterium_o_Acidobacteriales; g__uncultured_bacterium_o_Acidobacteriales; s__uncultured_bacterium_o_Acidobacteriales	OTU7	0.003788286	0.002553982	0.003611182	0.004999617	0.005558659	0.004133784	0.003112944	0.007266349	0.004337245	0.004762701	0.006937175	0.004537826	0.00830744	0.00785903	0.004819445	0.004726316	0.007981027	0.006885379	0.005259244	0.007874728	0.00449964	0.006647499	0.009396197	0.008456858	0.005632745	0.006429824	0.010159385	0.00468947	0.004578508	0.004278664	0.006763643	0.006668554	0.005406136	0.005551221	0.004166587	0.002829842
k__Bacteria; p__Actinobacteria; c__Thermoleophilia; o__Gaiellales; f__uncultured_bacterium_o_Gaiellales; g__uncultured_bacterium_o_Gaiellales; s__uncultured_bacterium_o_Gaiellales	OTU85	0.003304675	0.008172742	0.007456029	0.005433258	0.003268156	0.004220507	0.008168152	0.004735655	0.003855329	0.003300468	0.002052419	0.002735128	0.001790955	0.002015136	0.002025564	0.001164117	0.003340895	0.001507583	0.011793455	0.007603186	0.009575234	0.006417481	0.004920494	0.005773132	0.008521332	0.007339092	0.006441639	0.008078499	0.007418652	0.008163587	0.00886377	0.006983108	0.00597378	0.007381624	0.008909199	0.006431459
k__Bacteria; p__Acidobacteria; c__Acidobacteriia; o__Acidobacteriales; f__uncultured_bacterium_o_Acidobacteriales; g__uncultured_bacterium_o_Acidobacteriales; s__uncultured_bacterium_o_Acidobacteriales	OTU15	0.002606126	0.002136058	0.005055655	0.008060608	0.005	0.003931431	0.004257017	0.003332498	0.004313149	0.006559158	0.005746773	0.00372972	0.007293285	0.004903497	0.003306093	0.002747317	0.00602186	0.00472526	0.010040374	0.005340333	0.004607631	0.006302473	0.007061047	0.005024185	0.005026142	0.006213332	0.009055104	0.007290353	0.007565556	0.005381142	0.009141728	0.009279356	0.004297878	0.005071116	0.006048271	0.005659684
k__Bacteria; p__Proteobacteria; c__Alphaproteobacteria; o__Sphingomonadales; f__Sphingomonadaceae; g__Sphingomonas; s__uncultured_bacterium_g_Sphingomonas	OTU3302	0.008463192	0.008335268	0.012320503	0.006938245	0.004357542	0.005868239	0.004709326	0.007592082	0.005445652	0.005347594	0.002873386	0.004123412	0.003840842	0.002485334	0.003515634	0.001816023	0.003444009	0.002790153	0.005365491	0.003914736	0.00424766	0.005543416	0.004003114	0.003557497	0.002888587	0.005520556	0.006036736	0.005595839	0.007981784	0.009974801	0.008091664	0.006385455	0.004514124	0.004951089	0.007565139	0.005769938
k__Bacteria; p__Proteobacteria; c__Gammaproteobacteria; o__Betaproteobacteriales; f__Nitrosomonadaceae; g__Ellin6067; s__uncultured_bacterium_g_Ellin6067	OTU23	0.005292853	0.000557232	0.00331379	0.00584139	0.005642458	0.006388576	0.006545164	0.007842646	0.007349221	0.003133356	0.003694354	0.003377468	0.005351286	0.003806368	0.006076692	0.006309515	0.003196535	0.008842986	0.002549936	0.00339428	0.003959683	0.004301323	0.003057934	0.003339054	0.004015136	0.005239116	0.003570508	0.004295397	0.007883848	0.005906132	0.006393033	0.007989683	0.00675767	0.006871512	0.010426067	0.006615215
k__Bacteria; p__Proteobacteria; c__Alphaproteobacteria; o__Rhizobiales; f__Xanthobacteraceae; g__Pseudolabrys; s__uncultured_bacterium_g_Pseudolabrys	OTU49	0.003062869	0.00246111	0.005926587	0.006453588	0.005921788	0.004654121	0.006598377	0.008243548	0.005011927	0.006204044	0.003571209	0.004558546	0.005610219	0.00729927	0.007287374	0.00754348	0.004454527	0.003915215	0.004409265	0.005770275	0.005471562	0.004922369	0.006421661	0.006272429	0.005286115	0.005563854	0.006220783	0.002876734	0.002864628	0.003149937	0.00491059	0.004718317	0.005243952	0.005191142	0.004224189	0.003564866
k__Bacteria; p__Acidobacteria; c__Acidobacteriia; o__Solibacterales; f__Solibacteraceae_Subgroup_3; g__Candidatus_Solibacter; s__bacterium_Ellin7504	OTU280	0.004325631	0.001602043	0.006372674	0.004616994	0.004189944	0.006330761	0.004762538	0.005111501	0.003807137	0.006705381	0.00480266	0.003916206	0.006257552	0.006582777	0.006938139	0.006821727	0.005382553	0.00526529	0.003346791	0.005951303	0.008423326	0.004692352	0.00742244	0.005336246	0.004448424	0.003160789	0.005852689	0.005635246	0.00342776	0.004646157	0.004447327	0.004057752	0.004324909	0.005401188	0.002860928	0.005696435
k__Bacteria; p__Gemmatimonadetes; c__Gemmatimonadetes; o__Gemmatimonadales; f__Gemmatimonadaceae; g__uncultured_bacterium_f_Gemmatimonadaceae; s__uncultured_bacterium_f_Gemmatimonadaceae	OTU4	0.018941429	0.018644068	0.008220749	0.005713848	0.003687151	0.005203365	0.003112944	0.009771987	0.006023951	0.006830715	0.005767297	0.004289178	0.004186087	0.002709238	0.003119834	0.001303811	0.002309755	0.003510193	0.002788993	0.002647538	0.005651548	0.00347326	0.001334371	0.001435481	0.00231087	0.002879349	0.003202415	0.0048471	0.005582352	0.006116128	0.005775348	0.004686861	0.00318962	0.002310508	0.004493001	0.005953693
k__Bacteria; p__Proteobacteria; c__Gammaproteobacteria; o__Xanthomonadales; f__Rhodanobacteraceae; g__Rhodanobacter; s__uncultured_bacterium_g_Rhodanobacter	OTU103	0.001209027	0.001044811	0.006372674	0.004999617	0.006145251	0.004509583	0.004363443	0.004159359	0.006192622	0.004198697	0.004761612	0.003336027	0.004186087	0.005127401	0.003678611	0.00675188	0.008104764	0.006390351	0.006879516	0.006177589	0.002339813	0.004784359	0.007088847	0.006740521	0.003610734	0.005780347	0.004564361	0.004925914	0.003648116	0.003386182	0.004385559	0.006605643	0.006676578	0.006061333	0.005606651	0.003270856
k__Bacteria; p__Acidobacteria; c__Acidobacteriia; o__Solibacterales; f__Solibacteraceae_Subgroup_3; g__Bryobacter; s__uncultured_bacterium_g_Bryobacter	OTU87	0.001853842	0.000905503	0.004800748	0.004999617	0.003798883	0.003989246	0.002953306	0.002981709	0.004385436	0.00478359	0.005418386	0.003854044	0.005977041	0.005127401	0.004656469	0.004307234	0.005135079	0.007402907	0.005126434	0.005883418	0.005579554	0.004577343	0.00511509	0.00546107	0.00398625	0.005260765	0.00577907	0.005359395	0.006439292	0.004934901	0.005342969	0.004466673	0.00316259	0.003870852	0.004493001	0.00521867
k__Bacteria; p__Proteobacteria; c__Alphaproteobacteria; o__Micropepsales; f__Micropepsaceae; g__uncultured_bacterium_f_Micropepsaceae; s__uncultured_bacterium_f_Micropepsaceae	OTU96	0.004379366	0.002043186	0.00274025	0.003953779	0.00603352	0.004740844	0.004789145	0.005337008	0.005831185	0.004867146	0.006341974	0.005366652	0.005847575	0.003783977	0.004214104	0.004400363	0.002227263	0.010283066	0.005949851	0.002262853	0.003095752	0.004071305	0.001806961	0.002683726	0.003090788	0.003593774	0.002392609	0.005517024	0.005802708	0.006929861	0.003922295	0.003680287	0.003730234	0.003150693	0.006432288	0.00429989
k__Bacteria; p__Actinobacteria; c__Acidimicrobiia; o__Microtrichales; f__uncultured_bacterium_o_Microtrichales; g__uncultured_bacterium_o_Microtrichales; s__uncultured_bacterium_o_Microtrichales	OTU53	0.004486835	0.001393081	0.004312176	0.002295743	0.002513966	0.00442286	0.004230411	0.002104736	0.002072239	0.001921791	0.001375121	0.001533329	0.001035733	0.000940397	0.001978999	0.000745035	0.001402351	0.000832546	0.004276456	0.003507422	0.006659467	0.002990224	0.00325253	0.003183024	0.004044022	0.002576259	0.002650274	0.010245902	0.008226624	0.009108568	0.009172612	0.008335692	0.008271388	0.009632119	0.007238724	0.010180081
k__Bacteria; p__Rokubacteria; c__NC10; o__Rokubacteriales; f__uncultured_bacterium_o_Rokubacteriales; g__uncultured_bacterium_o_Rokubacteriales; s__uncultured_bacterium_o_Rokubacteriales	OTU20	0.003734551	0.000441142	0.005331804	0.002729383	0.002206704	0.002804035	0.001410137	0.003583062	0.003951712	0.004407587	0.006465119	0.004745032	0.003366132	0.00788142	0.007124398	0.010453773	0.00418643	0.00272265	0.001699958	0.008372556	0.006407487	0.006831512	0.002418548	0.005492276	0.003033017	0.004026758	0.003717746	0.004295397	0.001273168	0.003254935	0.002254548	0.002768079	0.003027436	0.00327072	0.002572915	0.003601617
k__Bacteria; p__Acidobacteria; c__Acidobacteriia; o__Solibacterales; f__Solibacteraceae_Subgroup_3; g__Bryobacter; s__uncultured_bacterium_g_Bryobacter	OTU11	0.001692638	0.000789413	0.003165095	0.004719027	0.003798883	0.002977481	0.003006519	0.0037334	0.003397508	0.003927139	0.004289555	0.002590083	0.006818574	0.003895929	0.002817164	0.003236246	0.004743246	0.007852932	0.00478113	0.004322049	0.005111591	0.004462335	0.004892694	0.005055391	0.002946359	0.003680371	0.00519012	0.004886507	0.004358152	0.003832423	0.00571358	0.004529584	0.002703068	0.00291064	0.002630518	0.003785373
k__Bacteria; p__Acidobacteria; c__Acidobacteriia; o__Acidobacteriales; f__uncultured_bacterium_o_Acidobacteriales; g__uncultured_bacterium_o_Acidobacteriales; s__uncultured_bacterium_o_Acidobacteriales	OTU1247	0.005158517	0.003320176	0.001763106	0.002448792	0.002793296	0.003844708	0.00234136	0.007717364	0.002457772	0.003384024	0.003612257	0.002921614	0.004401864	0.002574896	0.002840446	0.001932435	0.002784079	0.004432744	0.003160858	0.00384685	0.004283657	0.003266245	0.003169132	0.003931971	0.003321875	0.003788617	0.004233077	0.004098361	0.005606836	0.005643637	0.005837117	0.005630524	0.00437897	0.005491208	0.005529848	0.003344359
k__Bacteria; p__Chloroflexi; c__Anaerolineae; o__Anaerolineales; f__Anaerolineaceae; g__uncultured_bacterium_f_Anaerolineaceae; s__uncultured_bacterium_f_Anaerolineaceae	OTU22	0.002391188	0.000162526	0.002995157	0.005025126	0.003659218	0.004162692	0.001995477	0.002230018	0.004819161	0.002736464	0.002339757	0.001222519	0.005394442	0.002664457	0.003119834	0.003445787	0.006805527	0.004995275	0.00159371	0.005679761	0.007343413	0.00319724	0.003502724	0.00546107	0.002079783	0.002814401	0.00636802	0.006265763	0.003476728	0.002703696	0.005157664	0.005095782	0.004000541	0.003480766	0.003225745	0.007129732
k__Bacteria; p__Proteobacteria; c__Gammaproteobacteria; o__Xanthomonadales; f__Rhodanobacteraceae; g__Rhodanobacter; s__uncultured_bacterium_g_Rhodanobacter	OTU18	8.06E-05	0.112491293	0.000254907	0	0	2.89E-05	0.000266064	2.51E-05	0.000120479	0.000605782	6.16E-05	0.008868444	4.32E-05	4.48E-05	0	2.33E-05	0.000536193	9.00E-05	0.006773268	0.000135771	3.60E-05	2.30E-05	2.78E-05	6.24E-05	0.006383778	0.000476283	0.000110428	0	0.000269324	0.000341243	0	3.15E-05	5.41E-05	3.00E-05	5.76E-05	3.68E-05
k__Bacteria; p__Chloroflexi; c__Ktedonobacteria; o__Ktedonobacterales; f__JG30-KF-AS9; g__uncultured_bacterium_f_JG30-KF-AS9; s__uncultured_bacterium_f_JG30-KF-AS9	OTU19	0.000725416	0.011910843	0.001465715	0.001862102	0.00103352	0.001185211	0.001410137	0.002881483	0.001132503	0.00196357	0.000985161	0.008889165	0.001143622	0.001164301	0.000745035	0.0007916	0.001587956	0.001372575	0.012510625	0.004389935	0.008099352	0.002737205	0.002974536	0.002434077	0.024379676	0.002576259	0.004196268	0.006029319	0.00403986	0.004882402	0.002686927	0.002736624	0.001486687	0.00291064	0.002054492	0.003822124
k__Bacteria; p__Acidobacteria; c__Subgroup_6; o__uncultured_bacterium_c_Subgroup_6; f__uncultured_bacterium_c_Subgroup_6; g__uncultured_bacterium_c_Subgroup_6; s__uncultured_bacterium_c_Subgroup_6	OTU111	0.009806556	0.003668447	0.003547455	0.003928271	0.004385475	0.007371434	0.005108421	0.007567026	0.003373413	0.002276905	0.001559838	0.001906301	0.002330399	0.002955533	0.003259528	0.003096552	0.001443597	0.003600198	0.002151509	0.003122737	0.003311735	0.003450259	0.002390748	0.003838352	0.003119674	0.003247386	0.001325137	0.003191992	0.003476728	0.004383662	0.003675222	0.00393193	0.005433167	0.005131129	0.006432288	0.003454612
k__Bacteria; p__Proteobacteria; c__Alphaproteobacteria; o__Reyranellales; f__Reyranellaceae; g__Reyranella; s__uncultured_bacterium_g_Reyranella	OTU36	0.00384202	0.0025772	0.00208174	0.003928271	0.004022346	0.003555633	0.003512039	0.003583062	0.004144478	0.003676471	0.003879071	0.003211703	0.003819265	0.004052662	0.003888152	0.005191963	0.003588369	0.005040277	0.004382703	0.002964337	0.003815695	0.004347326	0.00372512	0.004400062	0.002975245	0.005996839	0.003349652	0.003625473	0.003452244	0.00299244	0.00315019	0.002610802	0.004000541	0.004440977	0.0044546	0.003711871
k__Bacteria; p__Chloroflexi; c__KD4-96; o__uncultured_bacterium_c_KD4-96; f__uncultured_bacterium_c_KD4-96; g__uncultured_bacterium_c_KD4-96; s__uncultured_bacterium_c_KD4-96	OTU98	0.00177324	0.000859067	0.003759878	0.002117185	0.001843575	0.002601682	0.003831316	0.002881483	0.002481868	0.001984459	0.002257661	0.00219639	0.002632487	0.002306211	0.003352658	0.002374799	0.005959992	0.002025111	0.001567148	0.00692433	0.008351332	0.004462335	0.004030913	0.004805742	0.003437419	0.0042649	0.004711599	0.005122951	0.003452244	0.003254935	0.003489916	0.004592495	0.007190161	0.006031327	0.004051382	0.006578464
k__Bacteria; p__Proteobacteria; c__Gammaproteobacteria; o__Betaproteobacteriales; f__SC-I-84; g__uncultured_bacterium_f_SC-I-84; s__uncultured_bacterium_f_SC-I-84	OTU1143	0.004889844	0.00596703	0.002421616	0.002244726	0.002541899	0.002804035	0.003671678	0.003883738	0.002891497	0.004512032	0.00215504	0.00343963	0.002891421	0.003739197	0.003026705	0.002141976	0.004372035	0.003172674	0.004674883	0.002353367	0.003203744	0.003680276	0.003363727	0.003495085	0.005834946	0.004199952	0.003386462	0.002600883	0.004137796	0.003622428	0.004385559	0.004655406	0.004892553	0.004380964	0.004838617	0.002609335
k__Bacteria; p__Gemmatimonadetes; c__Gemmatimonadetes; o__Gemmatimonadales; f__Gemmatimonadaceae; g__uncultured_bacterium_f_Gemmatimonadaceae; s__uncultured_bacterium_f_Gemmatimonadaceae	OTU13	0.006528748	0.009356861	0.003526213	0.00466801	0.003072626	0.003526725	0.004150592	0.003432724	0.00419267	0.002402239	0.002113991	0.004289178	0.003776109	0.001634499	0.001466788	0.001210682	0.003258404	0.004140228	0.003160858	0.002511767	0.00424766	0.004048304	0.001973757	0.00280855	0.00398625	0.003875214	0.00346008	0.004453026	0.005068188	0.004304914	0.002841348	0.00352301	0.002757129	0.00291064	0.00401298	0.004263139
k__Bacteria; p__Proteobacteria; c__Deltaproteobacteria; o__Myxococcales; f__Haliangiaceae; g__Haliangium; s__uncultured_bacterium_g_Haliangium	OTU64	0.000403009	0.00023218	0.000467329	0.004106829	0.002709497	0.002861851	0.003512039	0.002029567	0.00373485	0.002402239	0.005849394	0.004724312	0.005049197	0.003582464	0.003119834	0.007892715	0.004784492	0.008325458	0.002443689	0.002783309	0.003023758	0.00253019	0.003002335	0.003713528	0.005055028	0.004589639	0.004969264	0.004650063	0.003623632	0.002204956	0.002903116	0.004812683	0.004081633	0.003660805	0.002476911	0.004483646
k__Bacteria; p__Actinobacteria; c__Actinobacteria; o__Frankiales; f__Frankiaceae; g__Jatrophihabitans; s__uncultured_bacterium_g_Jatrophihabitans	OTU65	0.002471789	0.004759694	0.003908573	0.002321251	0.001899441	0.002572775	0.00372489	0.002104736	0.001156599	0.000940007	0.00112883	0.001844139	0.000604177	0.000313466	0.000861447	0.000209541	0.000824912	0.00036002	0.006268593	0.002602281	0.005291577	0.003381254	0.001973757	0.001591512	0.004823941	0.002944297	0.001803659	0.00953657	0.007810396	0.007271105	0.006825412	0.006951653	0.005487228	0.006541439	0.006278681	0.010915105
k__Bacteria; p__Proteobacteria; c__Alphaproteobacteria; o__Elsterales; f__uncultured_bacterium_o_Elsterales; g__uncultured_bacterium_o_Elsterales; s__uncultured_bacterium_o_Elsterales	OTU57	0.000698549	0.000162526	0.005586711	0.005025126	0.004217877	0.001821178	0.001489956	0.001202706	0.004674586	0.004031584	0.004063789	0.002320714	0.004142931	0.006045408	0.002887011	0.004330516	0.006640544	0.00290266	0.003267106	0.003778965	0.00161987	0.006325474	0.008006227	0.004587299	0.001848696	0.005000974	0.006110354	0.003034363	0.0030605	0.002756195	0.003582569	0.003617376	0.00197324	0.002880634	0.002380907	0.003601617
k__Bacteria; p__Chloroflexi; c__Anaerolineae; o__RBG-13-54-9; f__uncultured_bacterium_o_RBG-13-54-9; g__uncultured_bacterium_o_RBG-13-54-9; s__uncultured_bacterium_o_RBG-13-54-9	OTU9	0.001638904	0.002879034	0.003866089	0.002984465	0.003268156	0.002601682	0.002314753	0.00255575	0.002578251	0.001796457	0.001026209	0.001098195	0.001424133	0.001455376	0.000931294	0.000838164	0.005238193	0.000607533	0.004382703	0.005634504	0.006047516	0.001702128	0.00742244	0.005741925	0.004188451	0.003572124	0.007656348	0.005438209	0.00355018	0.004121168	0.005528274	0.006228178	0.003135559	0.004861069	0.002112095	0.005622933
k__Bacteria; p__Acidobacteria; c__Acidobacteriia; o__Acidobacteriales; f__uncultured_bacterium_o_Acidobacteriales; g__uncultured_bacterium_o_Acidobacteriales; s__uncultured_bacterium_o_Acidobacteriales	OTU2844	0.001074691	0.000417924	0.004099754	0.003316073	0.002932961	0.001821178	0.001090861	0.001553495	0.002457772	0.002736464	0.003427539	0.002859452	0.003711376	0.004746765	0.00258434	0.004446928	0.005898123	0.002047613	0.004568636	0.005408219	0.002231821	0.003887292	0.010980763	0.004368856	0.003321875	0.005325713	0.00522693	0.003310214	0.003574664	0.00349118	0.00315019	0.004152119	0.003027436	0.003750825	0.002342505	0.002425579
k__Bacteria; p__Proteobacteria; c__Alphaproteobacteria; o__Rhizobiales; f__Xanthobacteraceae; g__uncultured_bacterium_f_Xanthobacteraceae; s__uncultured_bacterium_f_Xanthobacteraceae	OTU133	0.003116604	0.000487578	0.001486957	0.003520139	0.003156425	0.003035296	0.002713849	0.003908795	0.004578203	0.00238135	0.002072943	0.001491888	0.00347402	0.002328601	0.00267747	0.003306093	0.002412869	0.004432744	0.002815555	0.003167994	0.004571634	0.003979298	0.004225509	0.004556093	0.002773044	0.003398931	0.00519012	0.003980139	0.003599148	0.003596178	0.005620927	0.004781227	0.004406001	0.004621017	0.004358595	0.003528115
k__Bacteria; p__Acidobacteria; c__Acidobacteriia; o__Solibacterales; f__Solibacteraceae_Subgroup_3; g__Candidatus_Solibacter; s__uncultured_bacterium_g_Candidatus_Solibacter	OTU46	0.000940355	0.000301834	0.005629195	0.002550825	0.002011173	0.001445379	0.00058534	0.000776748	0.002120431	0.003509358	0.00353016	0.002382876	0.002287243	0.004679593	0.001653046	0.002561058	0.00367086	0.001417578	0.004595198	0.006177589	0.004967603	0.003703278	0.007700434	0.005367452	0.001906468	0.003463878	0.007288254	0.005674653	0.002962564	0.003438681	0.003459032	0.003680287	0.002135424	0.00300066	0.001536069	0.006798971
k__Bacteria; p__Proteobacteria; c__Gammaproteobacteria; o__Betaproteobacteriales; f__Nitrosomonadaceae; g__Nitrosospira; s__uncultured_bacterium_g_Nitrosospira	OTU37	0.006152606	0.022149988	0.009665222	0.00102033	0.000446927	0.000375799	0.002155115	0.00601353	0.004023999	0.003989806	0.001293024	0.004392781	0.000302089	0.000335856	0.000186259	0.000442365	0.002309755	0.003307682	0.00810136	0.005317705	0.003599712	0.000575043	0.000639386	0.000717741	0.006585979	0.004524691	0.001251518	0.002876734	0.003574664	0.004646157	0.000463263	0.000377465	0.000702798	0.002010442	0.002784125	0.001102536
k__Bacteria; p__Chloroflexi; c__Ktedonobacteria; o__Ktedonobacterales; f__Ktedonobacteraceae; g__HSB_OF53-F07; s__uncultured_bacterium_g_HSB_OF53-F07	OTU58	0.000698549	0.002321802	0.002315405	0.003341581	0.002234637	0.001561009	0.001596382	0.00145327	0.00224091	0.002778242	0.002278185	0.002672966	0.002006732	0.002933142	0.001443505	0.001676329	0.007032378	0.001777598	0.007702932	0.007037473	0.003707703	0.003151236	0.006171467	0.003651116	0.004795055	0.004373146	0.007729967	0.003901324	0.003256372	0.002677446	0.003119306	0.003900475	0.002054332	0.001710376	0.001670475	0.005328923
k__Bacteria; p__Acidobacteria; c__Blastocatellia_Subgroup_4; o__Pyrinomonadales; f__Pyrinomonadaceae; g__RB41; s__uncultured_bacterium_g_RB41	OTU238	0.015394949	0.001811005	0.002761492	0.001300921	0.001536313	0.002717313	0.002075296	0.003232273	0.001758994	0.002256016	0.00201137	0.00530449	0.001532021	0.0027988	0.00447021	0.002933575	0.002041658	0.003420188	0.001328092	0.003892107	0.004607631	0.001909143	0.001723563	0.00361991	0.00280193	0.003290684	0.0011779	0.002679697	0.004064344	0.005407392	0.002408969	0.002673713	0.005460197	0.005041109	0.004339394	0.002278574
k__Bacteria; p__Latescibacteria; c__uncultured_bacterium_p_Latescibacteria; o__uncultured_bacterium_p_Latescibacteria; f__uncultured_bacterium_p_Latescibacteria; g__uncultured_bacterium_p_Latescibacteria; s__uncultured_bacterium_p_Latescibacteria	OTU30	0.000698549	6.97E-05	0.003908573	0.004770043	0.002625698	0.002225884	0.001995477	0.004084189	0.002771018	0.004052473	0.004125362	0.001719815	0.004099776	0.008329228	0.004609904	0.005122116	0.009486492	0.006570361	0.001195283	0.00445782	0.001799856	0.003427257	0.002863338	0.002122016	0.001415408	0.002684506	0.002024515	0.003822509	0.001983204	0.001417472	0.001945706	0.002013148	0.003108528	0.002460541	0.003705766	0.002719588
k__Bacteria; p__Acidobacteria; c__Acidobacteriia; o__Acidobacteriales; f__uncultured_bacterium_o_Acidobacteriales; g__uncultured_bacterium_o_Acidobacteriales; s__uncultured_bacterium_o_Acidobacteriales	OTU28	0.001235895	0.002879034	0.003632424	0.003698697	0.002011173	0.001705547	0.002261541	0.001277875	0.001807185	0.00693516	0.003140201	0.004848636	0.003905576	0.00338095	0.002235105	0.002072129	0.003959579	0.002250124	0.00969507	0.003552679	0.003095752	0.003818286	0.004086512	0.002714932	0.003697392	0.004048408	0.005410977	0.002246217	0.003109468	0.00251995	0.002007474	0.002547891	0.001513718	0.002190482	0.001612872	0.002205072
k__Bacteria; p__Proteobacteria; c__Gammaproteobacteria; o__Betaproteobacteriales; f__Nitrosomonadaceae; g__MND1; s__uncultured_bacterium_g_MND1	OTU115	0.004298764	0.001021593	0.00189056	0.002423284	0.001843575	0.002399329	0.003059731	0.004084189	0.002024048	0.003676471	0.003858547	0.002714407	0.001553599	0.002574896	0.004377081	0.003888152	0.003072799	0.002340129	0.002815555	0.002421253	0.002591793	0.002323174	0.001751362	0.003058199	0.00363962	0.003269035	0.00287113	0.001812736	0.003158436	0.002966191	0.00315019	0.004466673	0.005027706	0.004891076	0.004300993	0.002278574
k__Bacteria; p__Verrucomicrobia; c__Verrucomicrobiae; o__Chthoniobacterales; f__Chthoniobacteraceae; g__Candidatus_Udaeobacter; s__uncultured_bacterium_g_Candidatus_Udaeobacter	OTU82	0.00206878	0.001927095	0.001784349	0.001479479	0.000726257	0.001156303	0.001090861	0.001904285	0.00103612	0.0078125	0.004104838	0.004641429	0.004013465	0.003067485	0.004307234	0.003748458	0.001484842	0.001417578	0.003081173	0.004027878	0.007487401	0.003220242	0.002140554	0.002902169	0.001935353	0.002078327	0.001914087	0.004965322	0.003378792	0.003569929	0.003428148	0.002390614	0.003108528	0.003030667	0.001939287	0.004483646
k__Bacteria; p__Proteobacteria; c__Alphaproteobacteria; o__Rhizobiales; f__Rhizobiaceae; g__Allorhizobium-Neorhizobium-Pararhizobium-Rhizobium; s__uncultured_bacterium_g_Allorhizobium-Neorhizobium-Pararhizobium-Rhizobium	OTU32	0.000752284	0.001811005	0.001274535	0.00321404	0.00972067	0.006793282	0.002075296	0.001603608	0.00390352	0.004950702	0.002093467	0.003211703	0.002438288	0.001231472	0.002211823	0.000954576	0.001216746	0.001440079	0.001753081	0.001018284	0.001763859	0.001656124	0.00416991	0.001497894	0.003004131	0.003442229	0.001914087	0.002679697	0.002374948	0.003202436	0.004601748	0.004466673	0.005135829	0.002820621	0.003609762	0.002609335
k__Bacteria; p__Proteobacteria; c__Gammaproteobacteria; o__Betaproteobacteriales; f__SC-I-84; g__uncultured_bacterium_f_SC-I-84; s__uncultured_bacterium_f_SC-I-84	OTU6039	0.006663084	0.004852566	0.002846461	0.002142693	0.001620112	0.002832943	0.002926699	0.002706089	0.002505964	0.003718249	0.002586048	0.006216199	0.002395132	0.001746451	0.001746176	0.002165258	0.001711693	0.001980109	0.004117085	0.00246651	0.003023758	0.001886141	0.001640165	0.002309253	0.003726277	0.002879349	0.002503037	0.00204918	0.002840144	0.003963671	0.002594274	0.002610802	0.003027436	0.003480766	0.001958488	0.001617053
k__Bacteria; p__Gemmatimonadetes; c__Gemmatimonadetes; o__Gemmatimonadales; f__Gemmatimonadaceae; g__uncultured_bacterium_f_Gemmatimonadaceae; s__uncultured_bacterium_f_Gemmatimonadaceae	OTU306	0.002794197	0.00304156	0.00331379	0.003239548	0.002458101	0.002312607	0.003911135	0.003157103	0.003469796	0.002235127	0.00264762	0.002880172	0.003603487	0.002440553	0.002817164	0.002002282	0.003402763	0.003847712	0.001620272	0.004073135	0.003635709	0.00213916	0.002001557	0.002714932	0.002108669	0.002251521	0.003091987	0.001773329	0.0030605	0.002152457	0.002223663	0.00352301	0.003378835	0.003150693	0.003091338	0.002205072
k__Bacteria; p__Acidobacteria; c__Blastocatellia_Subgroup_4; o__Blastocatellales; f__Blastocatellaceae; g__uncultured_bacterium_f_Blastocatellaceae; s__uncultured_bacterium_f_Blastocatellaceae	OTU67	0.006125739	0.002136058	0.002464101	0.004106829	0.003435754	0.003786893	0.003086338	0.002204961	0.002867401	0.002235127	0.002175564	0.002051346	0.002308821	0.001634499	0.002025564	0.001746176	0.002845948	0.003420188	0.0020187	0.003281137	0.002015839	0.003358252	0.003030135	0.002059604	0.001473179	0.002944297	0.002613465	0.002561475	0.003746052	0.00349118	0.003304611	0.004057752	0.00278416	0.001800396	0.003148941	0.001947813
k__Bacteria; p__Proteobacteria; c__Alphaproteobacteria; o__Rhizobiales; f__Rhizobiaceae; g__Mesorhizobium; s__uncultured_bacterium_g_Mesorhizobium	OTU41	0.002391188	0.004597167	0.003929816	0.003673188	0.005418994	0.002688405	0.003831316	0.003006765	0.003060167	0.003321357	0.00240133	0.002569362	0.003301398	0.002306211	0.00228167	0.002002282	0.001732316	0.002250124	0.001859329	0.001719768	0.002015839	0.003059229	0.002752141	0.002153222	0.002888587	0.003896863	0.002208562	0.001891551	0.00220356	0.001049979	0.003088422	0.002988267	0.003513988	0.00309068	0.002611317	0.001690555
k__Bacteria; p__Chloroflexi; c__Anaerolineae; o__SBR1031; f__A4b; g__uncultured_bacterium_f_A4b; s__uncultured_bacterium_f_A4b	OTU108	0.00029554	0.000139308	0.000169938	0.001096855	0.001452514	0.002052438	0.001356924	0.002179905	0.001301173	0.000856451	0.001210927	0.001139637	0.002675643	0.002776409	0.001257247	0.001839305	0.002392246	0.005377796	0.001673396	0.001651883	0.002843772	0.002254169	0.002251751	0.008956155	0.005199457	0.003831915	0.006662495	0.003428436	0.002987048	0.002126207	0.00432379	0.004655406	0.004595216	0.003750825	0.003763369	0.004667402
k__Bacteria; p__Gemmatimonadetes; c__Gemmatimonadetes; o__Gemmatimonadales; f__Gemmatimonadaceae; g__uncultured_bacterium_f_Gemmatimonadaceae; s__uncultured_bacterium_f_Gemmatimonadaceae	OTU29	0.000456744	0.00011609	0.004864474	0.002168201	0.002905028	0.001647732	0.000532127	0.000776748	0.00465049	0.003572025	0.003242822	0.001802698	0.003452443	0.007993372	0.001676329	0.002770599	0.016065168	0.00236263	0.001620272	0.001629254	0.00237581	0.002898217	0.004197709	0.002028398	0.000722147	0.002662856	0.003828174	0.002246217	0.000710036	0.001338723	0.001328021	0.002044604	0.001621841	0.001800396	0.000748834	0.003564866
k__Bacteria; p__Acidobacteria; c__Subgroup_6; o__uncultured_bacterium_c_Subgroup_6; f__uncultured_bacterium_c_Subgroup_6; g__uncultured_bacterium_c_Subgroup_6; s__uncultured_bacterium_c_Subgroup_6	OTU122	0.004003224	0.000441142	0.001678137	0.002652858	0.002709497	0.004249415	0.00313955	0.004084189	0.002433676	0.002088904	0.001970322	0.002279273	0.003064043	0.002977923	0.006495774	0.005098834	0.001257991	0.003532694	0.001142159	0.00169714	0.00237581	0.002944221	0.001640165	0.002683726	0.001386522	0.002099976	0.002024515	0.002127995	0.001909752	0.002152457	0.002254548	0.001698594	0.004514124	0.002820621	0.002956932	0.002609335
k__Bacteria; p__Proteobacteria; c__Alphaproteobacteria; o__Caulobacterales; f__Caulobacteraceae; g__Phenylobacterium; s__uncultured_bacterium_g_Phenylobacterium	OTU131	0.002310586	0.001253773	0.002464101	0.003443614	0.00575419	0.00442286	0.005055208	0.003257329	0.003999904	0.002235127	0.003776451	0.001906301	0.00366822	0.001768842	0.002840446	0.001816023	0.001608579	0.002227623	0.001248406	0.001335083	0.001115911	0.002116159	0.001195374	0.001310657	0.001386522	0.001840185	0.000883425	0.002561475	0.003084984	0.003071189	0.003335495	0.002799534	0.003270712	0.002940647	0.004416198	0.0030871
k__Bacteria; p__Gemmatimonadetes; c__Gemmatimonadetes; o__Gemmatimonadales; f__Gemmatimonadaceae; g__Gemmatimonas; s__uncultured_bacterium_g_Gemmatimonas	OTU42	0.011015583	0.006826097	0.002634039	0.002015152	0.002290503	0.002052438	0.002767061	0.001879228	0.003252934	0.001692012	0.002688669	0.0025072	0.002006732	0.00109713	0.001559917	0.001117553	0.002474737	0.002835156	0.000849979	0.001176684	0.004031677	0.001679126	0.000722784	0.000717741	0.001415408	0.001861835	0.000957043	0.003704288	0.002130108	0.002231205	0.00315019	0.004152119	0.002297608	0.001440317	0.002880129	0.005439177
k__Bacteria; p__Actinobacteria; c__Thermoleophilia; o__Gaiellales; f__uncultured_bacterium_o_Gaiellales; g__uncultured_bacterium_o_Gaiellales; s__uncultured_bacterium_o_Gaiellales	OTU210	0.001934444	0.001091247	0.004524599	0.002958957	0.002150838	0.002370422	0.004709326	0.003407667	0.002746922	0.000960896	0.000944113	0.000849547	0.000625755	0.001029958	0.001396941	0.000977858	0.000721798	0.000585032	0.003346791	0.003620565	0.004031677	0.004278321	0.003891916	0.003713528	0.002513071	0.004351497	0.004085839	0.002837327	0.002007688	0.002047459	0.002656042	0.002673713	0.003811326	0.003840845	0.002841727	0.002278574
k__Bacteria; p__Proteobacteria; c__Gammaproteobacteria; o__Xanthomonadales; f__Rhodanobacteraceae; g__Rhodanobacter; s__uncultured_bacterium_g_Rhodanobacter	OTU59	0.001262762	0.000557232	0.004715779	0.003418106	0.003296089	0.002572775	0.002394572	0.003482836	0.003132455	0.003446691	0.002134516	0.002424318	0.002826687	0.000850835	0.001024423	0.000605341	0.002227263	0.002340129	0.003426477	0.002285482	0.001943844	0.002162162	0.001473368	0.001279451	0.001126549	0.00227317	0.002613465	0.003546658	0.004676444	0.004226165	0.004138485	0.002956812	0.002108393	0.003120687	0.004646608	0.001947813
k__Bacteria; p__Actinobacteria; c__Thermoleophilia; o__Gaiellales; f__uncultured_bacterium_o_Gaiellales; g__uncultured_bacterium_o_Gaiellales; s__uncultured_bacterium_o_Gaiellales	OTU147	0.0029554	0.002484328	0.004227207	0.002397776	0.001536313	0.002341514	0.003857922	0.00290654	0.002674634	0.00087734	0.000738871	0.000787385	0.000819955	0.000604541	0.000884729	0.000651906	0.000866158	0.000472526	0.003213982	0.003937364	0.00737941	0.003726279	0.003141332	0.003026993	0.003321875	0.003572124	0.002723893	0.002797919	0.002130108	0.002336203	0.003613453	0.002673713	0.00356805	0.003540779	0.002784125	0.002535832
k__Bacteria; p__Gemmatimonadetes; c__Gemmatimonadetes; o__Gemmatimonadales; f__Gemmatimonadaceae; g__Gemmatimonas; s__uncultured_bacterium_g_Gemmatimonas	OTU14	0.00236432	0.004248897	0.003462486	0.003698697	0.002625698	0.00274622	0.003512039	0.003307442	0.004168574	0.002840909	0.001867701	0.002154949	0.004401864	0.002350992	0.00149007	0.001210682	0.002268509	0.003577697	0.002868678	0.001878168	0.002051836	0.002599195	0.001890359	0.001591512	0.001906468	0.002078327	0.002392609	0.001930958	0.002374948	0.001574969	0.003242843	0.003460099	0.001351534	0.001530337	0.002265702	0.00275634
k__Bacteria; p__Actinobacteria; c__Thermoleophilia; o__Gaiellales; f__uncultured_bacterium_o_Gaiellales; g__uncultured_bacterium_o_Gaiellales; s__uncultured_bacterium_o_Gaiellales	OTU142	0.002606126	0.003180868	0.004460872	0.003545647	0.002374302	0.002659498	0.003698284	0.002931596	0.002722826	0.000605782	0.000287339	0.000352251	0.0003884	0.000425418	0.000419082	0.000279388	0.000206228	9.00E-05	0.003453039	0.00291908	0.004823614	0.003358252	0.003586123	0.002839757	0.002628614	0.003788617	0.003717746	0.002876734	0.00269324	0.002231205	0.003644337	0.004529584	0.003054467	0.003060673	0.002572915	0.003491363
k__Bacteria; p__Chloroflexi; c__KD4-96; o__uncultured_bacterium_c_KD4-96; f__uncultured_bacterium_c_KD4-96; g__uncultured_bacterium_c_KD4-96; s__uncultured_bacterium_c_KD4-96	OTU159	0.00118216	0.000626886	0.001635653	0.001709053	0.001536313	0.002139161	0.003485433	0.002756201	0.001734898	0.001441344	0.000923588	0.001781977	0.001122044	0.002149478	0.002933575	0.002235105	0.003258404	0.001710094	0.001274968	0.004344678	0.00449964	0.002829212	0.001973757	0.003682322	0.002570843	0.002208222	0.002797512	0.003349622	0.001664912	0.002073709	0.003366379	0.003397188	0.004081633	0.004140911	0.002380907	0.002903344
k__Bacteria; p__Firmicutes; c__Bacilli; o__Bacillales; f__Bacillaceae; g__Bacillus; s__uncultured_bacterium_g_Bacillus	OTU144	0.003412144	0.009844439	0.002336647	0.00380073	0.003715084	0.003440002	0.003352401	0.002806314	0.007204646	0.002799131	0.000944113	0.001160357	0.000668911	0.000962787	0.000605341	0.000582059	0.000618684	0.000652536	0.001460901	0.001787654	0.001295896	0.003496262	0.002501946	0.002402871	0.002975245	0.001970081	0.001766849	0.001458071	0.001542492	0.001758715	0.002408969	0.002988267	0.002649007	0.001560343	0.001728077	0.00091878
k__Bacteria; p__Proteobacteria; c__Gammaproteobacteria; o__Xanthomonadales; f__Rhodanobacteraceae; g__Dokdonella; s__uncultured_bacterium_g_Dokdonella	OTU146	0.000671682	0.001787787	0.001317019	0.002142693	0.002234637	0.002428237	0.002926699	0.003558006	0.002120431	0.001650234	0.002031895	0.005490976	0.002848265	0.002194259	0.001862588	0.001792741	0.002784079	0.004320238	0.002815555	0.001335083	0.001223902	0.001587119	0.001139775	0.002059604	0.003726277	0.002727804	0.001251518	0.002403846	0.002423916	0.001469971	0.002501621	0.003680287	0.002757129	0.002940647	0.003532958	0.001065785
k__Bacteria; p__Proteobacteria; c__Gammaproteobacteria; o__Betaproteobacteriales; f__SC-I-84; g__uncultured_bacterium_f_SC-I-84; s__uncultured_bacterium_f_SC-I-84	OTU51	0.005158517	0.002762944	0.002145467	0.002372267	0.002709497	0.003324372	0.002953306	0.002956652	0.002771018	0.00261113	0.001724032	0.00279729	0.002654065	0.001724061	0.002118693	0.001978999	0.00065993	0.002947662	0.001859329	0.002240224	0.001691865	0.00200115	0.001250973	0.001217039	0.002108669	0.002338118	0.001472375	0.00204918	0.0018363	0.001889962	0.002625158	0.002044604	0.002459792	0.0031807	0.00312974	0.001764057
k__Bacteria; p__Acidobacteria; c__Acidobacteriia; o__Solibacterales; f__Solibacteraceae_Subgroup_3; g__Bryobacter; s__uncultured_bacterium_g_Bryobacter	OTU40	0.000537346	0.00011609	0.002102982	0.003239548	0.00273743	0.002023531	0.000771584	0.001077424	0.003710754	0.002924465	0.003058104	0.000911709	0.004596064	0.004052662	0.001373658	0.002863728	0.004207053	0.004162729	0.001168721	0.001946054	0.001547876	0.003013226	0.003530524	0.003339054	0.001068777	0.002403066	0.005263739	0.002561475	0.000954876	0.000682486	0.002810464	0.002233336	0.001459657	0.00141031	0.001459265	0.002131569
k__Bacteria; p__Proteobacteria; c__Gammaproteobacteria; o__Betaproteobacteriales; f__Burkholderiaceae; g__Variovorax; s__uncultured_bacterium_g_Variovorax	OTU301	0.001585169	0.00046436	0.000637267	0.002423284	0.003324022	0.002254791	0.001383531	0.00172889	0.001903569	0.000731116	0.001641935	0.001326123	0.001985154	0.002283821	0.00258434	0.00228167	0.001897298	0.002137618	0.000557799	0.000724113	0.000719942	0.001656124	0.001584566	0.001809955	0.001530951	0.00255461	0.0011779	0.00425599	0.002840144	0.003149937	0.004200253	0.004749772	0.005000676	0.005071116	0.005779459	0.003307607
k__Bacteria; p__Chloroflexi; c__Anaerolineae; o__RBG-13-54-9; f__uncultured_bacterium_o_RBG-13-54-9; g__uncultured_bacterium_o_RBG-13-54-9; s__uncultured_bacterium_o_RBG-13-54-9	OTU34	0.000913487	0.000882285	0.003866089	0.002372267	0.001703911	0.001705547	0.001144073	0.000751691	0.002602347	0.003133356	0.003324918	0.002569362	0.001661488	0.003224217	0.004097693	0.004004563	0.00499072	0.001305072	0.00188589	0.002986966	0.003023758	0.001311098	0.003363727	0.002683726	0.001068777	0.001948432	0.002429418	0.001930958	0.002644272	0.002598698	0.001297137	0.001226762	0.001784025	0.001890416	0.001881684	0.001947813
k__Bacteria; p__Acidobacteria; c__Acidobacteriia; o__Subgroup_2; f__uncultured_bacterium_o_Subgroup_2; g__uncultured_bacterium_o_Subgroup_2; s__uncultured_bacterium_o_Subgroup_2	OTU24	0.000725416	0.00011609	0.004227207	0.00145397	0.001731844	0.000635967	0.000399095	0.000726635	0.000867449	0.002882687	0.005213144	0.002424318	0.00222251	0.002440553	0.001536635	0.001559917	0.002598474	0.001552585	0.001460901	0.004503077	0.003707703	0.002231167	0.003057934	0.002527695	0.001762038	0.002424715	0.003533699	0.005162358	0.002252528	0.00251995	0.002254548	0.001824416	0.001675902	0.002310508	0.001900885	0.003270856
k__Bacteria; p__WPS-2; c__uncultured_bacterium_p_WPS-2; o__uncultured_bacterium_p_WPS-2; f__uncultured_bacterium_p_WPS-2; g__uncultured_bacterium_p_WPS-2; s__uncultured_bacterium_p_WPS-2	OTU77	0.003519613	0.020780125	0.001465715	0.001989644	0.001871508	0.001185211	0.002793668	0.00090203	0.00103612	0.002005348	0.001354596	0.001678374	0.001790955	0.000716493	0.000745035	0.000349235	0.002206641	0.001057558	0.003984275	0.001221941	0.001151908	0.002921219	0.001417769	0.000873771	0.001704266	0.001558745	0.002687084	0.001576293	0.002546336	0.001574969	0.002192779	0.00248498	0.001135289	0.000570125	0.001939287	0.00216832
k__Bacteria; p__Proteobacteria; c__Alphaproteobacteria; o__Elsterales; f__uncultured_bacterium_o_Elsterales; g__uncultured_bacterium_o_Elsterales; s__uncultured_bacterium_o_Elsterales	OTU17	0.002444922	0.001230555	0.002612796	0.002780399	0.001592179	0.001734455	0.00284688	0.002505638	0.00149394	0.002569352	0.001990846	0.001305402	0.001920421	0.001791232	0.001862588	0.001513352	0.001897298	0.002587642	0.002576498	0.002579652	0.001907847	0.002783209	0.002279551	0.002527695	0.001733152	0.002706155	0.003202415	0.001694515	0.002105624	0.001732465	0.003675222	0.003051178	0.002703068	0.002790614	0.002592116	0.00154355
k__Bacteria; p__Acidobacteria; c__Acidobacteriia; o__Solibacterales; f__Solibacteraceae_Subgroup_3; g__Candidatus_Solibacter; s__uncultured_bacterium_g_Candidatus_Solibacter	OTU11292	0.000994089	0.000278616	0.002336647	0.002321251	0.001396648	0.001329749	0.001064254	0.001327988	0.001252982	0.002945354	0.004104838	0.001139637	0.00347402	0.002418163	0.001559917	0.001420223	0.002247886	0.002835156	0.002337442	0.001900797	0.002411807	0.002277171	0.003030135	0.002902169	0.001704266	0.001775238	0.003607318	0.003034363	0.002962564	0.002204956	0.003119306	0.002579346	0.001702933	0.002610574	0.001440065	0.003013598
k__Bacteria; p__Chloroflexi; c__Anaerolineae; o__RBG-13-54-9; f__uncultured_bacterium_o_RBG-13-54-9; g__uncultured_bacterium_o_RBG-13-54-9; s__uncultured_bacterium_o_RBG-13-54-9	OTU27	0.001101558	0.001996749	0.004418387	0.002550825	0.003715084	0.002919666	0.001037648	0.000576297	0.002674634	0.0015249	0.001026209	0.000787385	0.001057311	0.001813622	0.001373658	0.001117553	0.003444009	0.001147563	0.002231194	0.00291908	0.002987761	0.002277171	0.003780718	0.002371665	0.001964239	0.002532961	0.003754555	0.00264029	0.002277012	0.002309954	0.002254548	0.002170426	0.001540749	0.00159035	0.002400108	0.002241823
k__Bacteria; p__Acidobacteria; c__Subgroup_6; o__uncultured_bacterium_c_Subgroup_6; f__uncultured_bacterium_c_Subgroup_6; g__uncultured_bacterium_c_Subgroup_6; s__uncultured_bacterium_c_Subgroup_6	OTU94	0.001504567	0.00058045	0.001656895	0.00262735	0.00301676	0.002717313	0.002447785	0.002455525	0.003710754	0.00217246	0.00201137	0.002092787	0.002200932	0.002127088	0.001676329	0.002421364	0.001546711	0.002880158	0.001992138	0.002194967	0.002231821	0.003956297	0.001501168	0.002621314	0.003321875	0.002359767	0.003055177	0.00220681	0.001150748	0.001233725	0.001945706	0.001698594	0.002351669	0.002130469	0.001267257	0.001396545
k__Bacteria; p__Gemmatimonadetes; c__Gemmatimonadetes; o__Gemmatimonadales; f__Gemmatimonadaceae; g__uncultured_bacterium_f_Gemmatimonadaceae; s__uncultured_bacterium_f_Gemmatimonadaceae	OTU25	0.01104245	0.007986998	0.002846461	0.002397776	0.002681564	0.002948573	0.002367966	0.002856427	0.002650539	0.001336898	0.001498266	0.002652245	0.001704644	0.000738883	0.00109427	0.000954576	0.000948649	0.001912605	0.001115597	0.001583997	0.001943844	0.001150086	0.001139775	0.00112342	0.001588723	0.001234007	0.000772997	0.001536885	0.001811816	0.002309954	0.001636863	0.001352584	0.00197324	0.001260277	0.002841727	0.001139287
k__Bacteria; p__Acidobacteria; c__Acidobacteriia; o__Acidobacteriales; f__uncultured_bacterium_o_Acidobacteriales; g__uncultured_bacterium_o_Acidobacteriales; s__uncultured_bacterium_o_Acidobacteriales	OTU6977	0.001665771	0.000534014	0.002018013	0.002346759	0.001368715	0.00095395	0.000425702	0.000876973	0.001156599	0.002694686	0.001559838	0.001201799	0.001985154	0.002171869	0.001257247	0.001164117	0.002536605	0.001575087	0.003745219	0.003054852	0.001799856	0.002323174	0.004086512	0.003089406	0.001270978	0.002987595	0.004122649	0.002403846	0.003280856	0.003228685	0.003613453	0.002799534	0.001243411	0.001290284	0.001862483	0.002646086
k__Bacteria; p__Acidobacteria; c__Acidobacteriia; o__Solibacterales; f__Solibacteraceae_Subgroup_3; g__Candidatus_Solibacter; s__uncultured_bacterium_g_Candidatus_Solibacter	OTU315	0.005668995	0.000789413	0.000913417	0.000918297	0.001675978	0.00179227	0.001622988	0.002029567	0.001228886	0.001629345	0.000985161	0.00124324	0.00163991	0.001231472	0.001280529	0.001653046	0.00080429	0.001552585	0.001328092	0.002715424	0.004031677	0.001610121	0.002001557	0.005055391	0.003552962	0.002099976	0.001803659	0.002009773	0.0018363	0.003176186	0.001945706	0.002296247	0.003351804	0.003300726	0.002073693	0.002976847
k__Bacteria; p__Rokubacteria; c__NC10; o__Rokubacteriales; f__uncultured_bacterium_o_Rokubacteriales; g__uncultured_bacterium_o_Rokubacteriales; s__uncultured_bacterium_o_Rokubacteriales	OTU60	0.004755508	0.00046436	0.002846461	0.00160702	0.001201117	0.001445379	0.000904616	0.001302932	0.002048143	0.002757353	0.002914435	0.002072066	0.001618332	0.001724061	0.003911434	0.002956858	0.002660342	0.001327573	0.001089035	0.003643193	0.005291577	0.003381254	0.001501168	0.002184428	0.001039891	0.001645342	0.002429418	0.003034363	0.00146904	0.00152247	0.001111832	0.001226762	0.001567779	0.001650363	0.001382462	0.001947813
k__Bacteria; p__Proteobacteria; c__Alphaproteobacteria; o__Rhizobiales; f__Xanthobacteraceae; g__uncultured_bacterium_f_Xanthobacteraceae; s__uncultured_bacterium_f_Xanthobacteraceae	OTU39	0.000752284	0.00058045	0.001571926	0.002346759	0.001675978	0.001618825	0.001277105	0.00145327	0.001325269	0.002276905	0.001498266	0.001409005	0.002848265	0.002194259	0.002235105	0.002211823	0.002928439	0.001665092	0.001859329	0.002873823	0.001547876	0.002645198	0.003975314	0.002902169	0.00231087	0.002944297	0.004012221	0.001812736	0.001297652	0.001391222	0.00315019	0.003428643	0.002135424	0.002160475	0.001420864	0.001617053
k__Bacteria; p__Proteobacteria; c__Gammaproteobacteria; o__Betaproteobacteriales; f__Burkholderiaceae; g__Rhizobacter; s__uncultured_bacterium_g_Rhizobacter	OTU438	0.004379366	0.001091247	0.001380746	0.002295743	0.00349162	0.002775128	0.004123986	0.00318216	0.00240958	0.001002674	0.001929274	0.002030625	0.001726221	0.001858403	0.002072129	0.002258387	0.001587956	0.002520139	0.001354654	0.001674511	0.001367891	0.001587119	0.000889581	0.001185832	0.00132875	0.001363902	0.000920234	0.001694515	0.002399432	0.001758715	0.001883937	0.002327703	0.002973375	0.00300066	0.00289933	0.001947813
k__Bacteria; p__Proteobacteria; c__Alphaproteobacteria; o__Caulobacterales; f__Caulobacteraceae; g__Phenylobacterium; s__uncultured_bacterium_g_Phenylobacterium	OTU61	0.002847931	0.002437892	0.001933044	0.003520139	0.002206704	0.00251496	0.003379008	0.003708344	0.002795113	0.001754679	0.001867701	0.001844139	0.001747799	0.001724061	0.001233964	0.001466788	0.001422974	0.002115116	0.001673396	0.00214971	0.001907847	0.003174238	0.000889581	0.001560306	0.00231087	0.002208222	0.001214709	0.001497478	0.00220356	0.001548719	0.002285432	0.002264792	0.001405595	0.001230271	0.002515313	0.001874311
k__Bacteria; p__Proteobacteria; c__Alphaproteobacteria; o__uncultured_bacterium_c_Alphaproteobacteria; f__uncultured_bacterium_c_Alphaproteobacteria; g__uncultured_bacterium_c_Alphaproteobacteria; s__uncultured_bacterium_c_Alphaproteobacteria	OTU121	0.00059108	0.000139308	0.002952672	0.001913119	0.002150838	0.001532102	0.001011042	0.002881483	0.001662611	0.002339572	0.003632781	0.001616212	0.002006732	0.003045094	0.003236246	0.003096552	0.002454114	0.001665092	0.00130153	0.003733707	0.001367891	0.002415181	0.003836317	0.002527695	0.001704266	0.002403066	0.002134943	0.001497478	0.001322136	0.001286224	0.002038358	0.001730049	0.001702933	0.002370522	0.001536069	0.001506799
k__Bacteria; p__Gemmatimonadetes; c__Gemmatimonadetes; o__Gemmatimonadales; f__Gemmatimonadaceae; g__Gemmatimonas; s__uncultured_bacterium_g_Gemmatimonas	OTU26	0.001907577	0.000928721	0.003547455	0.001530495	0.00150838	0.001878993	0.001569775	0.001077424	0.002554155	0.002318683	0.002339757	0.002154949	0.001488866	0.00221665	0.002002282	0.002118693	0.004042071	0.001215067	0.002284318	0.003869479	0.002411807	0.001932145	0.002501946	0.002590108	0.001646495	0.002186573	0.002282181	0.001930958	0.001395588	0.001916212	0.001667748	0.00144695	0.002189485	0.002460541	0.001382462	0.00154355
k__Bacteria; p__Acidobacteria; c__Holophagae; o__Subgroup_7; f__uncultured_bacterium_o_Subgroup_7; g__uncultured_bacterium_o_Subgroup_7; s__uncultured_bacterium_o_Subgroup_7	OTU50	0.002767329	0.001578825	0.003611182	0.002831416	0.002318436	0.001532102	0.001436743	0.001353044	0.001325269	0.002590241	0.002360282	0.002880172	0.002481443	0.003268998	0.002863728	0.002351517	0.000989895	0.001620089	0.000929664	0.002964337	0.002591793	0.004347326	0.00183476	0.001279451	0.000693261	0.001472148	0.001693231	0.003034363	0.001738364	0.001679966	0.001204484	0.001258218	0.001135289	0.00141031	0.002400108	0.002058067
k__Bacteria; p__Actinobacteria; c__Acidimicrobiia; o__IMCC26256; f__uncultured_bacterium_o_IMCC26256; g__uncultured_bacterium_o_IMCC26256; s__uncultured_bacterium_o_IMCC26256	OTU88	0.001692638	0.000371488	0.002421616	0.002270234	0.002094972	0.00167664	0.002527604	0.002029567	0.00195176	0.000731116	0.000595201	0.000331531	0.000431555	0.000806054	0.000372518	0.000512212	0.00080429	0.000607533	0.002364003	0.003167994	0.00262779	0.002507188	0.00322473	0.003120612	0.003668506	0.002619558	0.003717746	0.003034363	0.001493524	0.001181226	0.003582569	0.004498128	0.002351669	0.003330733	0.001593671	0.002682837
k__Bacteria; p__Cyanobacteria; c__Oxyphotobacteria; o__Chloroplast; f__Arachis_duranensis; g__Arachis_duranensis; s__Arachis_duranensis	OTU52	0.000268673	0.00058045	0.000616025	0.001300921	0.000670391	0.001069581	0.000452308	0.000851917	0.000626491	0.009212066	0.005644152	0.004454943	0.002977732	0.00394071	0.004726316	0.003143117	0.001814807	0.002812655	0.000929664	0.000678856	0.001727862	0.001265095	0.001640165	0.001653924	0.001213207	0.001342253	0.00055214	0.00425599	0.00097936	0.001574969	0.000988295	0.000817842	0.001297473	0.000360079	0.002553714	0.003969129
k__Bacteria; p__Acidobacteria; c__Acidobacteriia; o__Acidobacteriales; f__Acidobacteriaceae_Subgroup_1; g__uncultured_bacterium_f_Acidobacteriaceae_Subgroup_1; s__uncultured_bacterium_f_Acidobacteriaceae_Subgroup_1	OTU119	0.000403009	0.000394706	0.001423231	0.00380073	0.002625698	0.001300841	0.001489956	0.001202706	0.001421652	0.002444017	0.003345443	0.00188558	0.003193509	0.001276253	0.001373658	0.000745035	0.002680965	0.003600198	0.003851466	0.001312455	0.001331893	0.001748131	0.002029356	0.001341863	0.002773044	0.002684506	0.0011779	0.001970366	0.0036726	0.00202121	0.002285432	0.00283099	0.00197324	0.001260277	0.002400108	0.001433297
k__Bacteria; p__Acidobacteria; c__Acidobacteriia; o__Acidobacteriales; f__Koribacteraceae; g__Candidatus_Koribacter; s__uncultured_bacterium_g_Candidatus_Koribacter	OTU47	0.001289629	0.002484328	0.001104597	0.002550825	0.001731844	0.00179227	0.001676201	0.002756201	0.001807185	0.002527574	0.001970322	0.001761257	0.002718799	0.001612109	0.001699611	0.001513352	0.00197979	0.003330183	0.002948364	0.001335083	0.001943844	0.001817136	0.002029356	0.001903573	0.001964239	0.002814401	0.001950896	0.0016157	0.002472884	0.002099958	0.002378085	0.00144695	0.001946209	0.001830403	0.002284902	0.001396545
k__Bacteria; p__Proteobacteria; c__Gammaproteobacteria; o__Gammaproteobacteria_Incertae_Sedis; Unclassified; g__Acidibacter; s__uncultured_bacterium_g_Acidibacter	OTU63	0.000779151	0.001718133	0.001975529	0.002576333	0.002458101	0.001358656	0.001622988	0.002305187	0.001879473	0.003070689	0.002770765	0.001761257	0.00299931	0.002485334	0.001653046	0.001280529	0.002186018	0.002227623	0.002151509	0.001765025	0.00161987	0.003174238	0.002001557	0.001809955	0.001213207	0.002792752	0.001803659	0.001497478	0.001860784	0.001259975	0.002223663	0.002642257	0.001216381	0.002100462	0.002284902	0.001286292
k__Bacteria; p__Proteobacteria; c__Gammaproteobacteria; o__Betaproteobacteriales; f__SC-I-84; g__uncultured_bacterium_f_SC-I-84; s__uncultured_bacterium_f_SC-I-84	OTU43	0.002982268	0.001230555	0.001741864	0.001862102	0.001620112	0.002312607	0.00284688	0.002756201	0.002313197	0.001587567	0.001867701	0.001346843	0.001812532	0.002059917	0.002118693	0.002002282	0.001402351	0.002160119	0.001115597	0.002330739	0.002087833	0.003082231	0.001195374	0.001903573	0.001039891	0.002035028	0.001288328	0.001930958	0.001860784	0.001968711	0.002100127	0.002296247	0.002270577	0.002280502	0.002169697	0.002131569
k__Bacteria; p__Bacteroidetes; c__Bacteroidia; o__Chitinophagales; f__Chitinophagaceae; g__uncultured_bacterium_f_Chitinophagaceae; s__uncultured_bacterium_f_Chitinophagaceae	OTU69	0.001558302	0.000534014	0.004227207	0.002295743	0.00198324	0.003671263	0.002367966	0.001628664	0.001879473	0.00196357	0.002278185	0.001574771	0.001575177	0.002686848	0.003003423	0.002444646	0.001752939	0.001125062	0.00100935	0.003100109	0.001691865	0.002047154	0.002362949	0.00280855	0.00098212	0.001450499	0.00114109	0.001300441	0.001860784	0.001811214	0.001575095	0.001321129	0.002730099	0.001890416	0.001996889	0.000845277
k__Bacteria; p__Proteobacteria; c__Deltaproteobacteria; o__Desulfarculales; f__Desulfarculaceae; g__uncultured_bacterium_f_Desulfarculaceae; s__uncultured_bacterium_f_Desulfarculaceae	OTU241	0.002552391	0.000719759	0.001869318	0.002652858	0.001592179	0.001763363	0.002075296	0.002054623	0.001662611	0.002632019	0.00264762	0.002030625	0.002438288	0.003403341	0.002747317	0.002630905	0.002082904	0.001800099	0.001195283	0.00291908	0.002195824	0.002369178	0.001584566	0.001903573	0.001242092	0.001926782	0.001950896	0.001063997	0.001273168	0.001076228	0.001050063	0.001195307	0.001784025	0.002040449	0.00178568	0.001249541
k__Bacteria; p__Proteobacteria; c__Alphaproteobacteria; o__Rhizobiales; f__Xanthobacteraceae; g__uncultured_bacterium_f_Xanthobacteraceae; s__uncultured_bacterium_f_Xanthobacteraceae	OTU699	0.0014777	0.000673322	0.001741864	0.001964135	0.001396648	0.001300841	0.003033125	0.002831371	0.001999952	0.002193349	0.001600887	0.00188558	0.001769377	0.002686848	0.002537776	0.001955717	0.001567333	0.001867603	0.002257756	0.002375996	0.002591793	0.002070155	0.002251751	0.002215634	0.001097663	0.001753588	0.002134943	0.002167402	0.001518008	0.001364973	0.001729516	0.00179296	0.001324503	0.001890416	0.001862483	0.001470048
k__Bacteria; p__Verrucomicrobia; c__Verrucomicrobiae; o__Pedosphaerales; f__Pedosphaeraceae; g__ADurb.Bin063-1; s__uncultured_bacterium_g_ADurb.Bin063-1	OTU255	5.37E-05	9.29E-05	0.000913417	0.000867281	0.000251397	0.000404706	0.000345883	0.000501128	0.000722874	0.004679144	0.004966853	0.002859452	0.002654065	0.002910752	0.003003423	0.002514493	0.001732316	0.001372575	0.00231088	0.002104453	0.001943844	0.002484186	0.002446347	0.001341863	0.001242092	0.001623693	0.0011779	0.002719105	0.002301496	0.002099958	0.002192779	0.00144695	0.002027301	0.002670588	0.002246501	0.0030871
k__Bacteria; p__Acidobacteria; c__Acidobacteriia; o__Solibacterales; f__Solibacteraceae_Subgroup_3; g__Bryobacter; s__uncultured_bacterium_g_Bryobacter	OTU6369	0.000752284	0.000255398	0.003271306	0.001811086	0.001256983	0.001127396	0.000824797	0.000801804	0.001421652	0.00108623	0.001046734	0.001263961	0.000970999	0.001500157	0.001257247	0.001117553	0.002000412	0.001147563	0.003134297	0.003530051	0.001799856	0.001771133	0.005921272	0.003151818	0.001704266	0.002164924	0.002429418	0.002837327	0.001983204	0.002546199	0.002656042	0.002327703	0.00118935	0.001770389	0.001900885	0.002131569
k__Bacteria; p__Actinobacteria; c__Thermoleophilia; o__Gaiellales; f__uncultured_bacterium_o_Gaiellales; g__uncultured_bacterium_o_Gaiellales; s__uncultured_bacterium_o_Gaiellales	OTU5118	0.002498657	0.00561876	0.003547455	0.002244726	0.00150838	0.001445379	0.001303712	0.002781258	0.002216814	0.00043867	0.00038996	0.000704503	0.000280511	0.000268685	0.000325953	2.33E-05	0.000309342	0.00018001	0.003293668	0.002986966	0.003023758	0.002070155	0.001612365	0.001248245	0.002022011	0.002576259	0.002061324	0.001970366	0.00342776	0.003727425	0.00256339	0.002264792	0.001405595	0.00141031	0.002188898	0.001911062
k__Bacteria; p__Chloroflexi; c__Anaerolineae; o__Anaerolineales; f__Anaerolineaceae; g__uncultured_bacterium_f_Anaerolineaceae; s__uncultured_bacterium_f_Anaerolineaceae	OTU68	0.000241805	0.000835849	0.00104087	0.000816264	0.000810056	0.001069581	0.000345883	0.000250564	0.000698778	0.001880013	0.001313548	0.001574771	0.000819955	0.000873226	0.001164117	0.001233964	0.001567333	0.000855047	0.002549936	0.003439537	0.005723542	0.003818286	0.003308129	0.002465283	0.001473179	0.001688641	0.003349652	0.003704288	0.003256372	0.003412432	0.002378085	0.001824416	0.001270442	0.00159035	0.001209654	0.003932378
k__Bacteria; p__Bacteroidetes; c__Bacteroidia; o__Cytophagales; f__Microscillaceae; g__uncultured_bacterium_f_Microscillaceae; s__uncultured_bacterium_f_Microscillaceae	OTU304	0.001961311	4.64E-05	0.000297391	0.004336403	0.00301676	0.002457145	0.001410137	0.001403157	0.001927664	0.000856451	0.006649837	0.001305402	0.003430865	0.002530115	0.003748458	0.003282811	0.001794184	0.002317627	0.001195283	0.001470854	0.001547876	0.002185164	0.001723563	0.002402871	0.001415408	0.002316469	0.002171752	0.000945776	0.001052812	0.000472491	0.000617684	0.00034601	0.00081092	0.000750165	0.000729633	0.001323043
k__Bacteria; p__Gemmatimonadetes; c__Gemmatimonadetes; o__Gemmatimonadales; f__Gemmatimonadaceae; g__uncultured_bacterium_f_Gemmatimonadaceae; s__uncultured_bacterium_f_Gemmatimonadaceae	OTU286	0.004513702	0.002855816	0.001996771	0.002244726	0.001620112	0.002543867	0.002447785	0.00663994	0.002505964	0.002339572	0.001806129	0.002465759	0.00202831	0.001388205	0.001559917	0.000838164	0.001422974	0.001845101	0.000956226	0.001154055	0.001547876	0.00119609	0.000806183	0.000499298	0.001357636	0.000801022	0.00114109	0.001418663	0.001542492	0.002073709	0.001605979	0.001667138	0.000919043	0.000960211	0.001612872	0.00183756
k__Bacteria; p__Gemmatimonadetes; c__Gemmatimonadetes; o__Gemmatimonadales; f__Gemmatimonadaceae; g__Gemmatimonas; s__uncultured_bacterium_g_Gemmatimonas	OTU35	0.006555615	0.004620385	0.001465715	0.000867281	0.001201117	0.001618825	0.002793668	0.001027311	0.002289101	0.001671123	0.001087782	0.002963055	0.001122044	0.000694102	0.001350376	0.000651906	0.001278614	0.001845101	0.000743731	0.000950398	0.001691865	0.000966072	0.000667186	0.000998596	0.00280193	0.001255656	0.001472375	0.002246217	0.001983204	0.003753675	0.001636863	0.002201881	0.001784025	0.001650363	0.001958488	0.001359794
k__Bacteria; p__Verrucomicrobia; c__Verrucomicrobiae; o__Pedosphaerales; f__Pedosphaeraceae; g__uncultured_bacterium_f_Pedosphaeraceae; s__uncultured_bacterium_f_Pedosphaeraceae	OTU294	0.000241805	6.97E-05	0.000531056	0.000918297	0.000363128	0.000635967	0.000665159	0.001227762	0.000433724	0.003425802	0.003058104	0.001409005	0.00183411	0.002082307	0.001583199	0.000814882	0.00103114	0.001057558	0.001992138	0.002059196	0.004283657	0.003450259	0.00183476	0.001965985	0.00216644	0.001818536	0.001582803	0.003389029	0.001909752	0.002441201	0.002686927	0.00213897	0.00200027	0.002100462	0.002649719	0.003197354
k__Bacteria; p__Actinobacteria; c__Thermoleophilia; o__Gaiellales; f__Gaiellaceae; g__Gaiella; s__uncultured_bacterium_g_Gaiella	OTU379	0.00177324	0.000696541	0.00331379	0.002499809	0.001368715	0.001850085	0.002660636	0.001804059	0.001758994	0.000229779	0.00038996	0.000248648	0.000172622	0.000470198	0.000279388	0.000116412	0.000268097	6.75E-05	0.001779643	0.003665822	0.003455724	0.002875216	0.001806961	0.002434077	0.001993125	0.003312334	0.002944749	0.002009773	0.001444556	0.001574969	0.002408969	0.002642257	0.002649007	0.002880634	0.002265702	0.002682837
k__Bacteria; p__Gemmatimonadetes; c__Gemmatimonadetes; o__Gemmatimonadales; f__Gemmatimonadaceae; g__uncultured_bacterium_f_Gemmatimonadaceae; s__uncultured_bacterium_f_Gemmatimonadaceae	OTU100	0.002149382	0.001068029	0.002570312	0.001683545	0.00103352	0.001532102	0.001090861	0.00172889	0.001252982	0.002318683	0.001375121	0.000994592	0.001855688	0.001634499	0.001047706	0.001070988	0.00183543	0.001035057	0.003001487	0.001878168	0.00212383	0.002231167	0.002418548	0.00209081	0.001762038	0.002186573	0.002245371	0.001891551	0.001297652	0.001837463	0.001636863	0.002233336	0.001621841	0.00168037	0.002035291	0.002903344
k__Bacteria; p__Acidobacteria; c__Acidobacteriia; o__Acidobacteriales; f__Koribacteraceae; g__Candidatus_Koribacter; s__uncultured_bacterium_g_Candidatus_Koribacter	OTU170	0.000510478	0.003552357	0.00123205	0.00117338	0.00150838	0.001387564	0.001277105	0.001077424	0.000698778	0.001504011	0.001046734	0.004185574	0.001337822	0.000985178	0.001164117	0.000721753	0.001484842	0.001102561	0.006374841	0.00138034	0.001223902	0.001357102	0.002001557	0.001653924	0.008579104	0.001840185	0.001104281	0.000748739	0.00220356	0.001732465	0.001142716	0.002044604	0.001108258	0.001800396	0.00111365	0.000441014
k__Bacteria; p__Proteobacteria; c__Alphaproteobacteria; o__Rhizobiales; f__Xanthobacteraceae; g__Rhodoplanes; s__uncultured_bacterium_g_Rhodoplanes	OTU157	0.002686728	0.001068029	0.001274535	0.001862102	0.001173184	0.001329749	0.001356924	0.001753946	0.001662611	0.003008021	0.001990846	0.001699095	0.002049888	0.001455376	0.001909152	0.001350376	0.001587956	0.001147563	0.001248406	0.001086169	0.002159827	0.001403105	0.001362171	0.0015291	0.001848696	0.001385551	0.001325137	0.001576293	0.00269324	0.002546199	0.002501621	0.002044604	0.001919178	0.002010442	0.002380907	0.002278574
k__Bacteria; p__Acidobacteria; c__Acidobacteriia; o__Acidobacteriales; f__uncultured_bacterium_o_Acidobacteriales; g__uncultured_bacterium_o_Acidobacteriales; s__uncultured_bacterium_o_Acidobacteriales	OTU11845	0.000483611	0.000882285	0.001741864	0.001249904	0.000782123	0.001127396	0.000824797	0.000601353	0.000722874	0.001880013	0.002483427	0.001657653	0.002006732	0.002328601	0.001513352	0.001233964	0.002351	0.00218262	0.002257756	0.002104453	0.001331893	0.001633122	0.002946736	0.002590108	0.002773044	0.001818536	0.001214709	0.001418663	0.00208114	0.002257455	0.0023472	0.002107515	0.001919178	0.001920422	0.002496112	0.001139287
k__Bacteria; p__Proteobacteria; c__Alphaproteobacteria; o__Micropepsales; f__Micropepsaceae; g__uncultured_bacterium_f_Micropepsaceae; s__uncultured_bacterium_f_Micropepsaceae	OTU229	0.000510478	0.000789413	0.000934659	0.002601842	0.001871508	0.00095395	0.001410137	0.001603608	0.001445748	0.001984459	0.002873386	0.00404053	0.002524599	0.00165689	0.001001141	0.003096552	0.001505465	0.006615364	0.002337442	0.001108798	0.001367891	0.001633122	0.000778383	0.000936183	0.00216644	0.001775238	0.0011779	0.001891551	0.001909752	0.001181226	0.001142716	0.001321129	0.000540614	0.000930205	0.001248056	0.001176038
k__Bacteria; p__Proteobacteria; c__Deltaproteobacteria; o__Myxococcales; f__bacteriap25; g__uncultured_bacterium_f_bacteriap25; s__uncultured_bacterium_f_bacteriap25	OTU75	0.001101558	0.00034827	0.002379132	0.001224396	0.00103352	0.001069581	0.00058534	0.001353044	0.000987928	0.001253342	0.001416169	0.001657653	0.001035733	0.002910752	0.00149007	0.002561058	0.001773562	0.00036002	0.001912452	0.00230811	0.001439885	0.002024152	0.005448682	0.003120612	0.002455299	0.003182438	0.00290794	0.000906368	0.001126264	0.001968711	0.001822169	0.001258218	0.001270442	0.001860409	0.000864039	0.00154355
k__Bacteria; p__Cyanobacteria; c__Oxyphotobacteria; o__Chloroplast; f__uncultured_bacterium; g__uncultured_bacterium; s__uncultured_bacterium	OTU163	0.000241805	0.001485953	0.000977143	0.002346759	0.002178771	0.001647732	0.002155115	0.004234528	0.002024048	0.000417781	0.001067258	0.002092787	0.0007768	0.001164301	0.001536635	0.0011874	0.000701176	0.001755097	0.001142159	0.001244569	0.001295896	0.001127085	0.00091738	0.001029802	0.001011006	0.000649477	0.000993853	0.002325032	0.003378792	0.004856153	0.001698632	0.003051178	0.002649007	0.00309068	0.002380907	0.000955531
k__Bacteria; p__Acidobacteria; c__Acidobacteriia; o__Subgroup_2; f__uncultured_bacterium_o_Subgroup_2; g__uncultured_bacterium_o_Subgroup_2; s__uncultured_bacterium_o_Subgroup_2	OTU93	0.000134336	0	0.000913417	0.00058669	0.00075419	0.000491429	7.98E-05	0.000225507	0.001542132	0.001921791	0.002873386	0.001636933	0.001596755	0.003560073	0.001257247	0.002235105	0.003959579	0.000517528	0.001939014	0.001878168	0.002087833	0.001886141	0.006115868	0.002402871	0.000664375	0.002662856	0.002797512	0.003349622	0.001371104	0.001443721	0.002038358	0.00103803	0.001135289	0.000810178	0.000960043	0.002425579
k__Bacteria; p__Gemmatimonadetes; c__Gemmatimonadetes; o__Gemmatimonadales; f__Gemmatimonadaceae; g__Gemmatimonas; s__uncultured_bacterium_g_Gemmatimonas	OTU107	0.0014777	0.000696541	0.000807205	0.001147871	0.001340782	0.002341514	0.001968871	0.002029567	0.001590323	0.001462233	0.00063625	0.000890989	0.00163991	0.001321034	0.002398082	0.00188587	0.001402351	0.002880158	0.002496813	0.000973027	0.000899928	0.001311098	0.000583787	0.001497894	0.001790924	0.001342253	0.001104281	0.001497478	0.001664912	0.001286224	0.002501621	0.002547891	0.004108663	0.003840845	0.002419308	0.001323043
k__Bacteria; p__Proteobacteria; c__Gammaproteobacteria; o__Betaproteobacteriales; f__Nitrosomonadaceae; g__mle1-7; s__uncultured_bacterium_g_mle1-7	OTU178	0.0014777	0.000417924	0.00084969	0.001071347	0.000977654	0.001011765	0.001197286	0.000801804	0.001012024	0.001253342	0.001847177	0.001015313	0.001143622	0.001343424	0.002467929	0.00218854	0.002515983	0.001845101	0.001726519	0.00246651	0.001331893	0.001357102	0.002696542	0.002902169	0.002773044	0.002792752	0.002429418	0.001142812	0.00134662	0.001391222	0.001822169	0.001824416	0.003081497	0.002460541	0.002054492	0.001029033
k__Bacteria; p__Acidobacteria; c__Acidobacteriia; o__Subgroup_2; f__uncultured_bacterium_o_Subgroup_2; g__uncultured_bacterium_o_Subgroup_2; s__uncultured_bacterium_o_Subgroup_2	OTU7799	0.000161204	6.97E-05	0.001486957	0.000892789	0.000837989	0.000578152	0.000212851	0.000526184	0.000530108	0.001608456	0.002237136	0.001098195	0.001941999	0.001321034	0.000977858	0.001047706	0.002804702	0.001687593	0.002682745	0.002013939	0.002267819	0.0026682	0.002891138	0.001965985	0.00083769	0.002511312	0.003754555	0.003113178	0.002742208	0.00202121	0.002069242	0.001667138	0.001324503	0.001740383	0.001651274	0.0030871
k__Bacteria; p__Acidobacteria; c__Blastocatellia_Subgroup_4; o__Blastocatellales; f__Blastocatellaceae; g__Tellurimicrobium; s__Tellurimicrobium_multivorans	OTU134	0.004970446	0.002553982	0.001253293	0.001428462	0.001564246	0.003064204	0.001862445	0.001628664	0.001421652	0.000960896	0.000862016	0.000849547	0.001122044	0.000783664	0.001350376	0.000605341	0.001546711	0.001282571	0.000770293	0.001244569	0.001079914	0.001058079	0.000972979	0.001373069	0.001646495	0.001450499	0.001251518	0.001418663	0.001909752	0.002782444	0.002625158	0.003365732	0.0023787	0.002700594	0.002150496	0.001727306
k__Bacteria; p__Acidobacteria; c__Blastocatellia_Subgroup_4; o__Pyrinomonadales; f__Pyrinomonadaceae; g__RB41; s__uncultured_bacterium_g_RB41	OTU116	0.001800107	0.00046436	0.002803977	0.001275413	0.001452514	0.001821178	0.001330318	0.001578552	0.001855377	0.001629345	0.001826653	0.001305402	0.000884688	0.002418163	0.00218854	0.001816023	0.002371623	0.000765042	0.000849979	0.005476104	0.001259899	0.001610121	0.002279551	0.002995787	0.001155435	0.002186573	0.000957043	0.000906368	0.001420072	0.001312474	0.000926526	0.000880752	0.002486823	0.002040449	0.001536069	0.00091878
k__Bacteria; p__Actinobacteria; c__Acidimicrobiia; o__Acidimicrobiales; f__Acidimicrobiaceae; g__uncultured_bacterium_f_Acidimicrobiaceae; s__uncultured_bacterium_f_Acidimicrobiaceae	OTU127	0.000967222	0.000882285	0.001678137	0.001351937	0.00075419	0.001647732	0.001410137	0.001127537	0.000771066	0.000376003	0.000205242	0.000435134	0.000302089	0.000246294	0.0003958	0.000162976	0.000288719	0.000112506	0.002151509	0.001765025	0.001727862	0.001541116	0.001751362	0.001185832	0.001299864	0.001493797	0.001877278	0.002403846	0.003133952	0.003386182	0.003891411	0.004372307	0.004054602	0.003780832	0.00380177	0.003932378
k__Bacteria; p__Chloroflexi; c__TK10; o__uncultured_bacterium_c_TK10; f__uncultured_bacterium_c_TK10; g__uncultured_bacterium_c_TK10; s__uncultured_bacterium_c_TK10	OTU141	0.002041913	0.001184119	0.00208174	0.001887611	0.001787709	0.002110254	0.001782626	0.001628664	0.00253006	0.002151571	0.001539314	0.001326123	0.001618332	0.00165689	0.001816023	0.001559917	0.002928439	0.00164259	0.00159371	0.00153874	0.001331893	0.001104083	0.001556766	0.001872367	0.001646495	0.00142885	0.002098134	0.001063997	0.000930392	0.001286224	0.0023472	0.001667138	0.001784025	0.001710376	0.001459265	0.000882029
k__Bacteria; p__Chloroflexi; c__Ktedonobacteria; o__C0119; f__uncultured_bacterium_o_C0119; g__uncultured_bacterium_o_C0119; s__uncultured_bacterium_o_C0119	OTU33	0.003412144	0.003645229	0.003292548	0.002601842	0.002458101	0.002139161	0.00255421	0.002029567	0.002578251	0.00020889	0.000164194	0.000103603	0.000345244	0.000470198	0.00030267	0.000186259	0.000763044	0.00018001	0.001460901	0.003032223	0.00212383	0.001357102	0.001278772	0.00168513	0.001097663	0.002641207	0.00231899	0.002127995	0.002032172	0.001811214	0.001605979	0.00179296	0.001270442	0.001350297	0.001939287	0.002131569
k__Bacteria; p__Gemmatimonadetes; c__Gemmatimonadetes; o__Gemmatimonadales; f__Gemmatimonadaceae; g__uncultured_bacterium_f_Gemmatimonadaceae; s__uncultured_bacterium_f_Gemmatimonadaceae	OTU172	0.005749597	0.001857441	0.002187951	0.001071347	0.00103352	0.001561009	0.001676201	0.002530694	0.002289101	0.002799131	0.002442378	0.002279273	0.002459865	0.002462944	0.003701893	0.003212964	0.000474325	0.002745151	0.000318742	0.001425597	0.001547876	0.001725129	0.000861781	0.001154626	0.000924348	0.000692776	0.000846615	0.001103405	0.000636584	0.000656237	0.000679453	0.000880752	0.000702798	0.000780172	0.001075248	0.001359794
k__Bacteria; p__Acidobacteria; c__Acidobacteriia; o__Acidobacteriales; f__uncultured_bacterium_o_Acidobacteriales; g__uncultured_bacterium_o_Acidobacteriales; s__uncultured_bacterium_o_Acidobacteriales	OTU145	0.00059108	9.29E-05	0.002485343	0.001734561	0.000726257	0.000635967	0.001064254	0.000776748	0.000722874	0.000940007	0.000554153	0.000372972	0.000625755	0.000761274	0.000884729	0.00030267	0.001093009	0.000382521	0.002470251	0.00169714	0.001295896	0.003220242	0.003196931	0.002465283	0.001877582	0.002619558	0.004306696	0.001812736	0.002619788	0.001942461	0.00315019	0.002390614	0.001648871	0.002460541	0.00289933	0.002829842
k__Bacteria; p__Proteobacteria; c__Alphaproteobacteria; o__Rhizobiales; f__Devosiaceae; g__Devosia; s__uncultured_bacterium_g_Devosia	OTU70	0.001262762	0.001509171	0.000870932	0.002015152	0.003240223	0.0019079	0.002367966	0.002204961	0.002746922	0.000981785	0.00112883	0.002693686	0.003603487	0.000962787	0.00149007	0.001210682	0.001526088	0.003442689	0.002045261	0.000950398	0.000719942	0.000943071	0.000555988	0.001029802	0.00280193	0.001472148	0.000883425	0.001733922	0.001640428	0.001548719	0.001358905	0.001541317	0.001216381	0.001200264	0.001075248	0.000882029
k__Bacteria; p__Acidobacteria; c__Blastocatellia_Subgroup_4; o__Pyrinomonadales; f__Pyrinomonadaceae; g__RB41; s__uncultured_bacterium_g_RB41	OTU76	0.002041913	0.001068029	0.002952672	0.001071347	0.000837989	0.000982858	0.000904616	0.000375846	0.000795162	0.001775568	0.001662459	0.001098195	0.000561022	0.001522547	0.001070988	0.000954576	0.001216746	0.000742541	0.001753081	0.002579652	0.001655868	0.001380104	0.001111976	0.002434077	0.001357636	0.001602044	0.00114109	0.003191992	0.002864628	0.003071189	0.001513327	0.001415495	0.002919313	0.002040449	0.002035291	0.001102536
k__Bacteria; p__Acidobacteria; c__Holophagae; o__Subgroup_7; f__uncultured_bacterium_o_Subgroup_7; g__uncultured_bacterium_o_Subgroup_7; s__uncultured_bacterium_o_Subgroup_7	OTU368	0.002176249	0.000185744	0.001529442	0.002270234	0.001145251	0.001936808	0.001223893	0.000927086	0.000867449	0.00087734	0.000738871	0.000580179	0.001488866	0.000850835	0.000977858	0.000512212	0.000474325	0.001350074	0.000770293	0.001561369	0.001439885	0.002576193	0.001028578	0.000780153	0.001386522	0.001970081	0.001509184	0.001655107	0.004113312	0.002073709	0.003242843	0.002264792	0.002243546	0.000900198	0.00401298	0.002903344
k__Bacteria; p__Proteobacteria; c__Gammaproteobacteria; o__Betaproteobacteriales; f__A21b; g__uncultured_bacterium_f_A21b; s__uncultured_bacterium_f_A21b	OTU71	0.000564213	0.000371488	0.002464101	0.001275413	0.001256983	0.001214118	0.000638553	0.000751691	0.001686706	0.001859124	0.001826653	0.001326123	0.000970999	0.0027988	0.00188587	0.00188587	0.002454114	0.000810045	0.001142159	0.002489138	0.001835853	0.001840138	0.003085733	0.002995787	0.000866576	0.001861835	0.002024515	0.001576293	0.001297652	0.001706216	0.001019179	0.00103803	0.001702933	0.001620356	0.001132851	0.001102536
k__Bacteria; p__Acidobacteria; c__Acidobacteriia; o__Subgroup_2; f__uncultured_bacterium_o_Subgroup_2; g__uncultured_bacterium_o_Subgroup_2; s__uncultured_bacterium_o_Subgroup_2	OTU6351	0.00029554	6.97E-05	0.001593168	0.000943805	0.001173184	0.000896135	0.000824797	0.000576297	0.000554204	0.001169786	0.002811814	0.001160357	0.001618332	0.004455689	0.002072129	0.002141976	0.003382141	0.000675037	0.001540586	0.000905141	0.00075594	0.002369178	0.003613922	0.00209081	0.00083769	0.001515447	0.001877278	0.00264029	0.00146904	0.000708736	0.001698632	0.001289673	0.001135289	0.001650363	0.001920086	0.001690555
k__Bacteria; p__Chloroflexi; c__Anaerolineae; o__RBG-13-54-9; f__uncultured_bacterium_o_RBG-13-54-9; g__uncultured_bacterium_o_RBG-13-54-9; s__uncultured_bacterium_o_RBG-13-54-9	OTU45	0.000564213	0.000325052	0.000743479	0.000790756	0.000558659	0.000491429	0.00029267	0.000726635	0.000361437	0.002485795	0.002093467	0.001450447	0.003128776	0.003224217	0.00267747	0.002793881	0.002598474	0.001192566	0.000982788	0.002330739	0.001691865	0.002346176	0.002251751	0.001934779	0.00098212	0.001407201	0.002024515	0.00220681	0.001052812	0.001076228	0.002100127	0.001667138	0.001216381	0.001380304	0.00088324	0.001947813
k__Bacteria; p__Acidobacteria; c__Holophagae; o__Subgroup_7; f__uncultured_bacterium_o_Subgroup_7; g__uncultured_bacterium_o_Subgroup_7; s__uncultured_bacterium_o_Subgroup_7	OTU74	0.001155293	0.00058045	0.0039723	0.0024743	0.001564246	0.001474287	0.001516562	0.001152593	0.001879473	0.001900902	0.002093467	0.001968463	0.00222251	0.002015136	0.001629764	0.001443505	0.000969272	0.001170064	0.000690608	0.002851195	0.002159827	0.003013226	0.001334371	0.000873771	0.000433288	0.001320604	0.001104281	0.001773329	0.000930392	0.000971231	0.001142716	0.001100941	0.000919043	0.000990218	0.001843283	0.001065785
k__Bacteria; p__Acidobacteria; c__Acidobacteriia; o__Solibacterales; f__Solibacteraceae_Subgroup_3; g__Candidatus_Solibacter; s__uncultured_bacterium_g_Candidatus_Solibacter	OTU186	0.000403009	0.000139308	0.000722236	0.001836594	0.00103352	0.000867227	0.000798191	0.000751691	0.001277078	0.001420455	0.001806129	0.000745944	0.002740376	0.000850835	0.000535494	0.000512212	0.001237369	0.002430134	0.001699958	0.001493483	0.001907847	0.000736055	0.00138997	0.001310657	0.000924348	0.001298954	0.001030662	0.003467844	0.002668756	0.002362453	0.003428148	0.003239911	0.001081227	0.002160475	0.002496112	0.002535832
k__Bacteria; p__Proteobacteria; c__Alphaproteobacteria; o__Azospirillales; f__uncultured_bacterium_o_Azospirillales; g__uncultured_bacterium_o_Azospirillales; s__uncultured_bacterium_o_Azospirillales	OTU84	0.001638904	0.000928721	0.00123205	0.001326429	0.001201117	0.001300841	0.001622988	0.001854172	0.001252982	0.001629345	0.000944113	0.001222519	0.001488866	0.001253862	0.002421364	0.001792741	0.00103114	0.001395077	0.001434339	0.001583997	0.001259899	0.001380104	0.002501946	0.002558902	0.002050897	0.001558745	0.002134943	0.000866961	0.001199716	0.000892482	0.001019179	0.001730049	0.002676037	0.002760607	0.001190453	0.000771775
k__Bacteria; p__Acidobacteria; c__Subgroup_6; o__uncultured_bacterium_c_Subgroup_6; f__uncultured_bacterium_c_Subgroup_6; g__uncultured_bacterium_c_Subgroup_6; s__uncultured_bacterium_c_Subgroup_6	OTU137	0.003439011	0.000278616	0.000276149	0.001913119	0.002653631	0.002977481	0.002713849	0.002831371	0.002843305	0.000584893	0.000820968	0.000870268	0.001510444	0.001007568	0.001117553	0.002211823	0.000433079	0.003510193	0.000664046	0.000656227	0.000827934	0.001725129	0.000555988	0.001092214	0.001386522	0.001169059	0.000883425	0.001300441	0.001371104	0.000944981	0.001513327	0.001604228	0.001838086	0.001980436	0.001939287	0.001506799
k__Bacteria; p__Acidobacteria; c__Blastocatellia_Subgroup_4; o__Pyrinomonadales; f__Pyrinomonadaceae; g__RB41; s__uncultured_bacterium_g_RB41	OTU194	0.007657174	0.001184119	0.00065851	0.000280591	0.000642458	0.001127396	0.000345883	0.001779003	0.000674683	0.001065341	0.000862016	0.001077475	0.000755222	0.002015136	0.001047706	0.001001141	0.000350588	0.001192566	0.000823417	0.000973027	0.004679626	0.001012076	0.000722784	0.000873771	0.001270978	0.00199173	0.001030662	0.002167402	0.002179076	0.003464931	0.001636863	0.000880752	0.000621706	0.000690152	0.00268812	0.003528115
k__Bacteria; p__Actinobacteria; c__Thermoleophilia; o__Gaiellales; f__uncultured_bacterium_o_Gaiellales; g__uncultured_bacterium_o_Gaiellales; s__uncultured_bacterium_o_Gaiellales	OTU8275	0.005051048	0.004272115	0.003207579	0.001122363	0.000949721	0.001878993	0.002181721	0.002104736	0.001614419	0.00064756	0.000718347	0.001036033	0.000302089	0.000335856	0.000279388	0.000325953	0.000391833	0.000292516	0.001062473	0.001606626	0.004535637	0.001932145	0.00138997	0.001154626	0.00181981	0.001666991	0.0011779	0.001221627	0.001738364	0.001601218	0.000895642	0.001415495	0.00118935	0.001470323	0.001440065	0.000882029
k__Bacteria; p__Proteobacteria; c__Alphaproteobacteria; o__uncultured_bacterium_c_Alphaproteobacteria; f__uncultured_bacterium_c_Alphaproteobacteria; g__uncultured_bacterium_c_Alphaproteobacteria; s__uncultured_bacterium_c_Alphaproteobacteria	OTU89	0.000322407	2.32E-05	0.00123205	0.001530495	0.001620112	0.000896135	0.000452308	0.000576297	0.001301173	0.001483122	0.001682983	0.000497296	0.001790955	0.002776409	0.000931294	0.001932435	0.00197979	0.001980109	0.001434339	0.001651883	0.000647948	0.002852214	0.003363727	0.002340459	0.001097663	0.002814401	0.004527552	0.001576293	0.001248684	0.000603738	0.001358905	0.001226762	0.001108258	0.001290284	0.001152052	0.001396545
k__Bacteria; p__Gemmatimonadetes; c__Gemmatimonadetes; o__Gemmatimonadales; f__Gemmatimonadaceae; g__Gemmatimonas; s__uncultured_bacterium_g_Gemmatimonas	OTU151	0.003036002	0.000557232	0.001656895	0.002117185	0.001201117	0.001734455	0.000984435	0.002605863	0.002048143	0.001232453	0.001929274	0.001367564	0.002956154	0.000783664	0.001001141	0.001001141	0.000701176	0.004702759	0.000903102	0.000950398	0.000935925	0.001771133	0.000806183	0.000998596	0.000664375	0.001017514	0.000993853	0.001576293	0.001493524	0.000971231	0.002285432	0.002107515	0.001270442	0.001020224	0.001574471	0.00154355
k__Bacteria; p__Chloroflexi; c__AD3; o__uncultured_bacterium_c_AD3; f__uncultured_bacterium_c_AD3; g__uncultured_bacterium_c_AD3; s__uncultured_bacterium_c_AD3	OTU166	0.00088662	0.000534014	0.003993542	0.002678366	0.002597765	0.001127396	0.001809232	0.00082686	0.002144527	0.001023563	0.001149355	0.000849547	0.000798377	0.001298643	0.000768317	0.000605341	0.001959167	0.000472526	0.002788993	0.001742397	0.001295896	0.002277171	0.00233515	0.001778749	0.000808804	0.002619558	0.003128796	0.000985183	0.00085694	0.001049979	0.001328021	0.001698594	0.001054197	0.001050231	0.000787235	0.001212789
k__Bacteria; p__Acidobacteria; c__Acidobacteriia; o__Solibacterales; f__Solibacteraceae_Subgroup_3; g__Candidatus_Solibacter; s__uncultured_bacterium_g_Candidatus_Solibacter	OTU10165	0.002229984	0.001555607	0.001147081	0.001122363	0.001089385	0.000896135	0.001383531	0.002054623	0.001156599	0.001754679	0.002237136	0.001284681	0.002049888	0.002149478	0.001792741	0.001583199	0.001897298	0.002137618	0.00130153	0.001493483	0.002159827	0.001081081	0.001334371	0.001622718	0.001675381	0.000995865	0.001325137	0.001379256	0.001126264	0.001338723	0.001297137	0.001604228	0.001108258	0.001050231	0.00090244	0.001911062
k__Bacteria; p__Acidobacteria; c__Acidobacteriia; o__Subgroup_2; f__uncultured_bacterium_o_Subgroup_2; g__uncultured_bacterium_o_Subgroup_2; s__uncultured_bacterium_o_Subgroup_2	OTU9034	0.000134336	0	0.001614411	0.000790756	0.000726257	0.000404706	2.66E-05	0.000300677	0.000240958	0.001232453	0.002750241	0.001098195	0.001122044	0.001836013	0.000745035	0.000768317	0.0035265	0.000697538	0.001726519	0.001946054	0.002411807	0.002070155	0.003141332	0.001903573	0.000895462	0.003377281	0.00231899	0.002522068	0.002032172	0.001076228	0.002378085	0.001195307	0.001243411	0.002100462	0.001440065	0.002388828
k__Bacteria; p__Actinobacteria; c__Actinobacteria; o__Micrococcales; f__Micrococcaceae; g__Arthrobacter; s__uncultured_bacterium_g_Arthrobacter	OTU200	0.000617947	0.004573949	0.001104597	0.002423284	0.004217877	0.001503194	0.003006519	0.001403157	0.00253006	0.001357787	0.000738871	0.000890989	0.000409978	0.000604541	0.000535494	0.000535494	0.000845535	0.000810045	0.00058436	0.000384685	0.001079914	0.001012076	0.001000778	0.001279451	0.001559837	0.000757723	0.00058895	0.0016157	0.0018363	0.001863713	0.002779579	0.003177	0.001378565	0.00159035	0.001766479	0.001764057
k__Bacteria; p__Acidobacteria; c__Acidobacteriia; o__Acidobacteriales; f__uncultured_bacterium_o_Acidobacteriales; g__uncultured_bacterium_o_Acidobacteriales; s__uncultured_bacterium_o_Acidobacteriales	OTU5382	0.000806018	0.000882285	0.001274535	0.001581512	0.000893855	0.001098488	0.000744978	0.00090203	0.000674683	0.002903576	0.001847177	0.001512609	0.001726221	0.001522547	0.000908011	0.001070988	0.001917921	0.001102561	0.002284318	0.001606626	0.001367891	0.001242093	0.002029356	0.001934779	0.001906468	0.002381416	0.001472375	0.0016157	0.001738364	0.001837463	0.001667748	0.002422069	0.001513718	0.00150033	0.001478466	0.000698273
k__Bacteria; p__Proteobacteria; c__Alphaproteobacteria; o__Micropepsales; f__Micropepsaceae; g__uncultured_bacterium_f_Micropepsaceae; s__uncultured_bacterium_f_Micropepsaceae	OTU125	0.000483611	0.000162526	0.00378112	0.002321251	0.001927374	0.000520336	0.000718372	0.000200451	0.001325269	0.001587567	0.001867701	0.000766665	0.002200932	0.002485334	0.000512212	0.000512212	0.001257991	0.001372575	0.002576498	0.001018284	0.00050396	0.003680276	0.002807739	0.001185832	0.000548832	0.002792752	0.00287113	0.001694515	0.001811816	0.000944981	0.001636863	0.00138404	0.000702798	0.000630139	0.00067203	0.002021316
k__Bacteria; p__Bacteroidetes; c__Bacteroidia; o__Chitinophagales; f__Chitinophagaceae; g__uncultured_bacterium_f_Chitinophagaceae; s__uncultured_bacterium_f_Chitinophagaceae	OTU48	0.001692638	0.000626886	0.001189566	0.001504987	0.002681564	0.002168069	0.001782626	0.003608118	0.002337293	0.001441344	0.000923588	0.000870268	0.001402555	0.00167928	0.000977858	0.00218854	0.001072386	0.002070114	0.000929664	0.001674511	0.001007919	0.001656124	0.000889581	0.001466687	0.001242092	0.001320604	0.001104281	0.00102459	0.001689396	0.001181226	0.001667748	0.001226762	0.001027166	0.001380304	0.001536069	0.001139287
k__Bacteria; p__Acidobacteria; c__Acidobacteriia; o__Subgroup_2; f__uncultured_bacterium_o_Subgroup_2; g__uncultured_bacterium_o_Subgroup_2; s__uncultured_bacterium_o_Subgroup_2	OTU86	0.000134336	6.97E-05	0.000934659	0.00102033	0.000586592	0.000289076	0.000106425	7.52E-05	0.001132503	0.000898229	0.000800443	0.000663061	0.002459865	0.004007881	0.000675188	0.000558776	0.00381522	0.000337519	0.002629622	0.001244569	0.000971922	0.001518114	0.007116646	0.001872367	0.000635489	0.002208222	0.002355799	0.001497478	0.001077296	0.001601218	0.001451558	0.002013148	0.001162319	0.001050231	0.000595227	0.003675119
k__Bacteria; p__Verrucomicrobia; c__Verrucomicrobiae; o__Chthoniobacterales; f__Chthoniobacteraceae; g__Candidatus_Udaeobacter; s__uncultured_bacterium_g_Candidatus_Udaeobacter	OTU66	0.001020956	0.001137683	0.000339876	0.000331607	0.00047486	0.000433614	0.000665159	0.00117765	0.000698778	0.003196023	0.001498266	0.002154949	0.002049888	0.001410595	0.001839305	0.001466788	0.000453702	0.001417578	0.000982788	0.00153874	0.002591793	0.002438183	0.000750584	0.001092214	0.001155435	0.001234007	0.001104281	0.002482661	0.001150748	0.001417472	0.00256339	0.001730049	0.001811056	0.002880634	0.001670475	0.002829842
k__Bacteria; p__Acidobacteria; c__Blastocatellia_Subgroup_4; o__11-24; f__uncultured_bacterium_o_11-24; g__uncultured_bacterium_o_11-24; s__uncultured_bacterium_o_11-24	OTU112	0.000779151	0.000325052	0.004290934	0.001122363	0.000949721	0.001069581	0.000611946	0.000576297	0.000963832	0.001566678	0.002052419	0.001595491	0.001273088	0.003313779	0.001816023	0.002444646	0.002557228	0.000585032	0.001142159	0.003824222	0.001727862	0.001288097	0.002585344	0.001591512	0.000664375	0.00142885	0.001214709	0.001103405	0.001444556	0.001391222	0.000494147	0.000534743	0.001378565	0.001080238	0.001132851	0.001139287
k__Bacteria; p__Acidobacteria; c__Acidobacteriia; o__Acidobacteriales; f__uncultured_bacterium_o_Acidobacteriales; g__uncultured_bacterium_o_Acidobacteriales; s__uncultured_bacterium_o_Acidobacteriales	OTU5931	0.00088662	0.000441142	0.000892174	0.001300921	0.000837989	0.000693782	0.001223893	0.000601353	0.000481916	0.001065341	0.000820968	0.000600899	0.001467288	0.000649322	0.000628623	0.000535494	0.00103114	0.000495027	0.002948364	0.001244569	0.00161987	0.00213916	0.002140554	0.002683726	0.003119674	0.00227317	0.002503037	0.001497478	0.0024484	0.001706216	0.002439853	0.002516435	0.000973104	0.002010442	0.002361706	0.001617053
k__Bacteria; p__Proteobacteria; c__Gammaproteobacteria; o__Gammaproteobacteria_Incertae_Sedis; Unclassified; g__Acidibacter; s__uncultured_bacterium_g_Acidibacter	OTU377	0.000644815	0.000626886	0.002102982	0.001581512	0.001201117	0.000925043	0.00087801	0.001979454	0.001228886	0.002339572	0.003550684	0.001574771	0.003085621	0.00223904	0.001559917	0.001070988	0.001814807	0.002475136	0.000849979	0.001312455	0.000827934	0.002024152	0.001334371	0.001092214	0.001011006	0.001234007	0.001398756	0.00102459	0.00171388	0.001391222	0.001080948	0.00103803	0.000729828	0.000930205	0.001324859	0.001029033
k__Bacteria; p__Proteobacteria; c__Gammaproteobacteria; o__Betaproteobacteriales; f__Nitrosomonadaceae; g__mle1-7; s__uncultured_bacterium_g_mle1-7	OTU118	0.000322407	0.000185744	0.000764721	0.00058669	0.000670391	0.000491429	0.000665159	0.000425958	0.00074697	0.001545789	0.002093467	0.00124324	0.001941999	0.002865971	0.001210682	0.001932435	0.003093421	0.00164259	0.001248406	0.001900797	0.000935925	0.001357102	0.003586123	0.002465283	0.001473179	0.002727804	0.002981559	0.001300441	0.0012242	0.00102373	0.001235369	0.001195307	0.001459657	0.00141031	0.000960043	0.000992282
k__Bacteria; p__Acidobacteria; c__Acidobacteriia; o__Solibacterales; f__Solibacteraceae_Subgroup_3; g__Candidatus_Solibacter; s__uncultured_bacterium_g_Candidatus_Solibacter	OTU8012	0.001074691	0.001323427	0.001656895	0.001479479	0.00122905	0.00095395	0.001862445	0.000751691	0.000674683	0.000898229	0.000697822	0.000766665	0.001035733	0.000873226	0.000745035	0.000535494	0.001093009	0.000675037	0.003346791	0.001583997	0.001979842	0.001564117	0.001417769	0.000998596	0.002975245	0.001666991	0.001803659	0.001891551	0.003329824	0.002336203	0.001513327	0.00144695	0.001216381	0.001530337	0.001017646	0.001874311
k__Bacteria; p__Proteobacteria; c__Alphaproteobacteria; o__uncultured_bacterium_c_Alphaproteobacteria; f__uncultured_bacterium_c_Alphaproteobacteria; g__uncultured_bacterium_c_Alphaproteobacteria; s__uncultured_bacterium_c_Alphaproteobacteria	OTU62	0.001316497	0.000394706	0.001189566	0.001734561	0.001061453	0.001040673	0.001543169	0.00290654	0.001349365	0.001692012	0.001785604	0.001056754	0.001532021	0.001791232	0.001676329	0.0011874	0.001340483	0.001800099	0.001089035	0.001357712	0.001655868	0.002070155	0.001084177	0.001497894	0.001270978	0.001883484	0.001251518	0.001458071	0.001052812	0.000971231	0.001420674	0.001761505	0.001378565	0.001620356	0.001209654	0.001029033
k__Bacteria; p__Acidobacteria; c__Acidobacteriia; o__Solibacterales; f__Solibacteraceae_Subgroup_3; g__Bryobacter; s__uncultured_bacterium_g_Bryobacter	OTU38	0.000859753	0.001439517	0.00084969	0.000688723	0.001256983	0.001011765	0.001596382	0.001653721	0.001084311	0.002151571	0.001005685	0.001263961	0.001186777	0.001432986	0.001117553	0.0011874	0.001546711	0.001665092	0.002417127	0.00076937	0.001187905	0.000460035	0.001501168	0.001622718	0.003119674	0.001472148	0.001214709	0.001339849	0.001811816	0.001391222	0.001544211	0.002233336	0.001892148	0.001920422	0.001286458	0.001139287
k__Bacteria; p__Acidobacteria; c__Acidobacteriia; o__Acidobacteriales; f__uncultured_bacterium_o_Acidobacteriales; g__uncultured_bacterium_o_Acidobacteriales; s__uncultured_bacterium_o_Acidobacteriales	OTU4418	0.000994089	0.000603668	0.00123205	0.001530495	0.001480447	0.001156303	0.000904616	0.000501128	0.000867449	0.002109793	0.00112883	0.000600899	0.001510444	0.001298643	0.000977858	0.000745035	0.001814807	0.001057558	0.00188589	0.001199312	0.001187905	0.001725129	0.002001557	0.001965985	0.001270978	0.002099976	0.002539846	0.001497478	0.002228044	0.001364973	0.002439853	0.002201881	0.001000135	0.000990218	0.001593671	0.001323043
k__Bacteria; p__Chloroflexi; c__JG30-KF-CM66; o__uncultured_bacterium_c_JG30-KF-CM66; f__uncultured_bacterium_c_JG30-KF-CM66; g__uncultured_bacterium_c_JG30-KF-CM66; s__uncultured_bacterium_c_JG30-KF-CM66	OTU102	0.001988178	0.000882285	0.00463081	0.002142693	0.002653631	0.002283699	0.001383531	0.000751691	0.002313197	0.000898229	0.000656774	0.000600899	0.000690489	0.000335856	0.000605341	0.000768317	0.000866158	0.000315017	0.001274968	0.002579652	0.001259899	0.00200115	0.002057156	0.001841161	0.001011006	0.00114741	0.002355799	0.001103405	0.001322136	0.001627467	0.001019179	0.001100941	0.001324503	0.001080238	0.000864039	0.001212789
k__Bacteria; p__Acidobacteria; c__Acidobacteriia; o__Solibacterales; f__Solibacteraceae_Subgroup_3; g__Candidatus_Solibacter; s__bacterium_Ellin6505	OTU5590	0.001101558	0.00023218	0.002187951	0.001760069	0.001368715	0.001040673	0.000957829	0.000626409	0.000939736	0.001838235	0.001334072	0.000828827	0.001704644	0.001388205	0.001001141	0.001024423	0.001361105	0.000810045	0.001992138	0.001923425	0.001835853	0.001495112	0.00186256	0.001497894	0.001068777	0.001623693	0.003091987	0.002325032	0.001248684	0.001443721	0.001822169	0.00144695	0.000648736	0.001110244	0.001075248	0.001690555
k__Bacteria; p__Gemmatimonadetes; c__Gemmatimonadetes; o__Gemmatimonadales; f__Gemmatimonadaceae; g__Gemmatimonas; s__uncultured_bacterium_g_Gemmatimonas	OTU277	0.001101558	0.002136058	0.000764721	0.000969314	0.000977654	0.0019079	0.002101902	0.001202706	0.001855377	0.001441344	0.000779919	0.003273865	0.001920421	0.001007568	0.001443505	0.001070988	0.000948649	0.002070114	0.001434339	0.000746741	0.001151908	0.000782059	0.000722784	0.000780153	0.001675381	0.000930917	0.000736187	0.001418663	0.001273168	0.001653717	0.001605979	0.001824416	0.001351534	0.001770389	0.00245771	0.001359794
k__Bacteria; p__Proteobacteria; c__Gammaproteobacteria; o__Betaproteobacteriales; f__Burkholderiaceae; g__Massilia; s__uncultured_bacterium_g_Massilia	OTU275	0.00088662	0.000208962	0.001593168	0.002015152	0.002402235	0.008643367	0.002181721	0.001277875	0.00178309	0.001608456	0.002811814	0.002030625	0.002308821	0.001768842	0.002933575	0.001932435	0.00051557	0.001620089	0.000796855	0.000407314	0.000467963	0.000966072	0.000528189	0.000780153	0.000433288	0.000779373	0.000404903	0.000788146	0.001003844	0.000551239	0.000277958	0.000408921	0.000729828	0.000510112	0.001075248	0.001176038
k__Bacteria; p__Acidobacteria; c__Acidobacteriia; o__Acidobacteriales; f__uncultured_bacterium_o_Acidobacteriales; g__uncultured_bacterium_o_Acidobacteriales; s__uncultured_bacterium_o_Acidobacteriales	OTU8193	0.000322407	0.000742977	0.001423231	0.001887611	0.001564246	0.000982858	0.00146335	0.000626409	0.000650587	0.002026237	0.001744556	0.001077475	0.002006732	0.00165689	0.000931294	0.000768317	0.002186018	0.001440079	0.001992138	0.001154055	0.001079914	0.001426107	0.002112754	0.001997191	0.000895462	0.001818536	0.002245371	0.000906368	0.001909752	0.000944981	0.001544211	0.002013148	0.000973104	0.001380304	0.001171252	0.001176038
k__Bacteria; p__Acidobacteria; c__Acidobacteriia; o__Acidobacteriales; f__uncultured_bacterium_o_Acidobacteriales; g__uncultured_bacterium_o_Acidobacteriales; s__uncultured_bacterium_o_Acidobacteriales	OTU160	0.000134336	2.32E-05	0.000934659	0.001045838	0.001117318	0.000578152	0.00029267	0.000375846	0.001301173	0.00129512	0.002544999	0.001015313	0.000884688	0.002776409	0.001210682	0.002304952	0.002598474	0.000697538	0.000982788	0.001221941	0.000719942	0.002208166	0.00647726	0.002995787	0.000924348	0.002403066	0.003607318	0.00102459	0.0006121	0.000551239	0.001080948	0.001100941	0.000837951	0.000570125	0.000864039	0.00091878
k__Bacteria; p__Verrucomicrobia; c__Verrucomicrobiae; o__Chthoniobacterales; f__Chthoniobacteraceae; g__Candidatus_Udaeobacter; s__uncultured_bacterium_g_Candidatus_Udaeobacter	OTU78	0.001074691	0.002414674	0.000552298	0.000484657	0.000391061	0.000607059	0.000558734	0.001503383	0.00045782	0.002987132	0.001806129	0.001636933	0.001941999	0.002619677	0.002048846	0.001769458	0.000391833	0.001260069	0.000770293	0.001402969	0.002915767	0.002415181	0.00094518	0.000811359	0.00083769	0.000368037	0.001251518	0.002443253	0.00048968	0.000944981	0.001729516	0.001069485	0.001378565	0.001110244	0.001171252	0.002609335
k__Bacteria; p__Proteobacteria; c__Gammaproteobacteria; o__Betaproteobacteriales; f__Nitrosomonadaceae; g__MND1; s__uncultured_bacterium_g_MND1	OTU718	0.001800107	0.000487578	0.000977143	0.001556003	0.001005587	0.000751597	0.001330318	0.000751691	0.001301173	0.001462233	0.002503951	0.000911709	0.001359399	0.001298643	0.001420223	0.000977858	0.001711693	0.001552585	0.001062473	0.001493483	0.001547876	0.001610121	0.001445569	0.001341863	0.001039891	0.002186573	0.002466227	0.000945776	0.00208114	0.001548719	0.001451558	0.001006574	0.001081227	0.001080238	0.001171252	0.001396545
k__Bacteria; p__Gemmatimonadetes; c__Gemmatimonadetes; o__Gemmatimonadales; f__Gemmatimonadaceae; g__uncultured_bacterium_f_Gemmatimonadaceae; s__uncultured_bacterium_f_Gemmatimonadaceae	OTU183	0.000349275	9.29E-05	0.001147081	0.001249904	0.001284916	0.000982858	0.001516562	0.001327988	0.000915641	0.00217246	0.002688669	0.00186486	0.002438288	0.001231472	0.00149007	0.001909152	0.001938544	0.00218262	0.00159371	0.001221941	0.001223902	0.001081081	0.000639386	0.00112342	0.001762038	0.002035028	0.001656421	0.002285624	0.001322136	0.000656237	0.000494147	0.000471832	0.000540614	0.001290284	0.000864039	0.002058067
k__Bacteria; p__Acidobacteria; c__Acidobacteriia; o__Solibacterales; f__Solibacteraceae_Subgroup_3; g__Bryobacter; s__uncultured_bacterium_g_Bryobacter	OTU220	0.001531435	0.00058045	0.00104087	0.000816264	0.000558659	0.000578152	0.000425702	0.000801804	0.000554204	0.000898229	0.000759395	0.000870268	0.000755222	0.000918006	0.000628623	0.000931294	0.00103114	0.000742541	0.002390565	0.001448226	0.00237581	0.001495112	0.002974536	0.003276642	0.001704266	0.001472148	0.002134943	0.001773329	0.001248684	0.002073709	0.001945706	0.002359158	0.001243411	0.001050231	0.001094449	0.001947813
k__Bacteria; p__Proteobacteria; c__Alphaproteobacteria; o__Rhizobiales; f__KF-JG30-B3; g__uncultured_bacterium_f_KF-JG30-B3; s__uncultured_bacterium_f_KF-JG30-B3	OTU143	0.001719506	0.000185744	0.001253293	0.001862102	0.001480447	0.001416472	0.001809232	0.002179905	0.001590323	0.001316009	0.001908749	0.000973871	0.001769377	0.001052349	0.001001141	0.001816023	0.000536193	0.002025111	0.000982788	0.001018284	0.001043916	0.001656124	0.000750584	0.001653924	0.00098212	0.001212357	0.001435565	0.001655107	0.001003844	0.001154977	0.00138979	0.001132396	0.001540749	0.001080238	0.001286458	0.001359794
k__Bacteria; p__Proteobacteria; c__Alphaproteobacteria; o__Sphingomonadales; f__Sphingomonadaceae; g__Sphingomonas; s__uncultured_bacterium_g_Sphingomonas	OTU494	0.001504567	0.001555607	0.000955901	0.001658036	0.003044693	0.002312607	0.001516562	0.001628664	0.001855377	0.000940007	0.000800443	0.001947742	0.001402555	0.001746451	0.002537776	0.001140835	0.00051557	0.001080059	0.000345304	0.000407314	0.000647948	0.000621047	0.001195374	0.000499298	0.000462174	0.000541231	0.000404903	0.001458071	0.001738364	0.0024937	0.001111832	0.001415495	0.001324503	0.000840185	0.00111365	0.002976847
k__Bacteria; p__Gemmatimonadetes; c__Gemmatimonadetes; o__Gemmatimonadales; f__Gemmatimonadaceae; g__uncultured_bacterium_f_Gemmatimonadaceae; s__uncultured_bacterium_f_Gemmatimonadaceae	OTU124	0.00325094	0.000441142	0.001210808	0.000892789	0.000837989	0.001214118	0.00058534	0.001428213	0.000578299	0.002026237	0.00215504	0.001098195	0.001165199	0.001544938	0.002048846	0.001164117	0.001814807	0.001057558	0.000451551	0.001674511	0.000899928	0.000690052	0.001056377	0.002590108	0.001790924	0.000995865	0.001251518	0.000709332	0.000538648	0.00099748	0.000895642	0.00138404	0.002486823	0.002340515	0.001420864	0.000955531
k__Bacteria; p__Proteobacteria; c__Gammaproteobacteria; o__Gammaproteobacteria_Incertae_Sedis; Unclassified; g__Acidibacter; s__uncultured_bacterium_g_Acidibacter	OTU367	0.000806018	0.000139308	0.000148696	0.001887611	0.003128492	0.002023531	0.003006519	0.003257329	0.002578251	0.000417781	0.001703508	0.000725223	0.002654065	0.002283821	0.003864869	0.003189681	0.000474325	0.003622699	0.000318742	0.000633599	0.000179986	0.001012076	0.000333593	0.000936183	0.000866576	0.001060813	0.00058895	0.000315259	0.00048968	0.000629987	0.000370611	0.000597653	0.001027166	0.000810178	0.000633628	0.000771775
k__Bacteria; p__Acidobacteria; c__Acidobacteriia; o__Solibacterales; f__Solibacteraceae_Subgroup_3; g__Bryobacter; s__uncultured_bacterium_g_Bryobacter	OTU185	0.002498657	0.001462735	0.00084969	0.000790756	0.001005587	0.001329749	0.000984435	0.001503383	0.000939736	0.001566678	0.000944113	0.000973871	0.001273088	0.001500157	0.001722894	0.001443505	0.00183543	0.001620089	0.001062473	0.001312455	0.001583873	0.000644048	0.001056377	0.001497894	0.001704266	0.000995865	0.001398756	0.000906368	0.001150748	0.000944981	0.001142716	0.001163851	0.001784025	0.002490548	0.001036846	0.000955531
k__Bacteria; p__Chloroflexi; c__Ktedonobacteria; o__Ktedonobacterales; f__JG30-KF-AS9; g__uncultured_bacterium_f_JG30-KF-AS9; s__uncultured_bacterium_f_JG30-KF-AS9	OTU337	0.000241805	0.003854191	0.000488572	0.000790756	0.000418994	0.000231261	0.000452308	0.000651466	0.000337341	0.001336898	0.000615726	0.004185574	0.0007768	0.000291075	0.00030267	0.000349235	0.00131986	0.000697538	0.004887378	0.001448226	0.00187185	0.001219091	0.000806183	0.000780153	0.006759294	0.000995865	0.001619612	0.001379256	0.001199716	0.001207476	0.001142716	0.001100941	0.000513583	0.000570125	0.000614428	0.001286292
k__Bacteria; p__Proteobacteria; c__Alphaproteobacteria; o__Micropepsales; f__Micropepsaceae; g__uncultured_bacterium_f_Micropepsaceae; s__uncultured_bacterium_f_Micropepsaceae	OTU162	0.00059108	0.00023218	0.003462486	0.002142693	0.001480447	0.000867227	0.000638553	0.00055124	0.001421652	0.001754679	0.001621411	0.001781977	0.001747799	0.001074739	0.000535494	0.000675188	0.00080429	0.002025111	0.001673396	0.00153874	0.001187905	0.001909143	0.001445569	0.000998596	0.000635489	0.001688641	0.001361946	0.001142812	0.001371104	0.001338723	0.001420674	0.001478406	0.000621706	0.000840185	0.000979244	0.001470048
k__Bacteria; p__Rokubacteria; c__NC10; o__Rokubacteriales; f__uncultured_bacterium_o_Rokubacteriales; g__uncultured_bacterium_o_Rokubacteriales; s__uncultured_bacterium_o_Rokubacteriales	OTU326	0.000698549	0.00023218	0.001911802	0.000892789	0.001312849	0.001127396	0.001064254	0.000576297	0.001277078	0.001253342	0.001682983	0.000787385	0.000841533	0.001970355	0.002002282	0.002048846	0.002371623	0.000787543	0.001115597	0.002217596	0.001763859	0.001702128	0.002529745	0.001841161	0.00049106	0.001039163	0.001288328	0.001142812	0.00073452	0.00102373	0.000617684	0.000912208	0.001648871	0.001980436	0.000710432	0.000882029
k__Bacteria; p__Proteobacteria; c__Alphaproteobacteria; o__Rhizobiales; f__Rhizobiales_Incertae_Sedis; g__Nordella; s__uncultured_bacterium_g_Nordella	OTU181	0.000806018	0.00011609	0.001656895	0.001377446	0.001536313	0.001589917	0.001144073	0.002154848	0.001999952	0.001002674	0.000574677	0.000414413	0.000863111	0.000783664	0.001047706	0.001862588	0.001051763	0.000810045	0.00058436	0.001154055	0.001151908	0.00147211	0.002446347	0.002902169	0.000866576	0.001926782	0.00231899	0.000748739	0.00110178	0.000839983	0.001883937	0.001226762	0.001946209	0.001650363	0.000729633	0.000588019
k__Bacteria; p__Gemmatimonadetes; c__Gemmatimonadetes; o__Gemmatimonadales; f__Gemmatimonadaceae; g__Gemmatimonas; s__uncultured_bacterium_g_Gemmatimonas	OTU44	0.000376142	0.000208962	0.001826833	0.001760069	0.001284916	0.00095395	0.001729413	0.001152593	0.001566227	0.001650234	0.001231451	0.001284681	0.001553599	0.002306211	0.000931294	0.001164117	0.001856053	0.000652536	0.001115597	0.001583997	0.001223902	0.002323174	0.001556766	0.000936183	0.000404402	0.001537096	0.001877278	0.001182219	0.001199716	0.000761235	0.0017604	0.000943663	0.000837951	0.000690152	0.000979244	0.001911062
k__Bacteria; p__Acidobacteria; c__Blastocatellia_Subgroup_4; o__Pyrinomonadales; f__Pyrinomonadaceae; g__RB41; s__uncultured_bacterium_g_RB41	OTU721	0.005400322	0.000603668	0.000955901	0.000306099	0.000530726	0.001358656	0.000478914	0.001027311	0.000698778	0.001065341	0.001087782	0.000849547	0.0007768	0.001522547	0.002235105	0.001303811	0.000989895	0.001080059	0.000796855	0.001606626	0.002231821	0.001081081	0.001056377	0.001560306	0.000895462	0.001169059	0.00055214	0.000866961	0.0012242	0.002467451	0.000864758	0.000723475	0.002757129	0.001740383	0.001747278	0.000588019
k__Bacteria; p__Proteobacteria; c__Alphaproteobacteria; o__Elsterales; f__uncultured_bacterium_o_Elsterales; g__uncultured_bacterium_o_Elsterales; s__uncultured_bacterium_o_Elsterales	OTU54	0.001020956	0.001346645	0.000955901	0.001351937	0.000977654	0.000549244	0.001330318	0.001227762	0.001132503	0.001900902	0.000738871	0.001533329	0.001100466	0.000604541	0.000558776	0.00069847	0.001257991	0.000675037	0.002815555	0.000905141	0.001259899	0.001840138	0.001000778	0.001248245	0.003524076	0.001212357	0.001840468	0.001261034	0.001077296	0.001312474	0.001729516	0.00179296	0.001270442	0.000960211	0.00088324	0.001139287
k__Bacteria; p__Acidobacteria; c__Acidobacteriia; o__Solibacterales; f__Solibacteraceae_Subgroup_3; g__Candidatus_Solibacter; s__uncultured_bacterium_g_Candidatus_Solibacter	OTU4048	0.003573348	0.001625261	0.001763106	0.000765248	0.000698324	0.000809412	0.000957829	0.001628664	0.000963832	0.002005348	0.001641935	0.001346843	0.001532021	0.001164301	0.000884729	0.001070988	0.001299237	0.000990054	0.001195283	0.002443881	0.001511879	0.001564117	0.001195374	0.001747543	0.001588723	0.001104111	0.001030662	0.000630517	0.0012242	0.000971231	0.001235369	0.000880752	0.000594675	0.000840185	0.000556825	0.000882029
k__Bacteria; p__Acidobacteria; c__Acidobacteriia; o__Acidobacteriales; f__uncultured_bacterium_o_Acidobacteriales; g__uncultured_bacterium_o_Acidobacteriales; s__uncultured_bacterium_o_Acidobacteriales	OTU242	0.000832886	6.97E-05	0.001996771	0.000535673	0.000391061	0.000433614	0.00029267	0.000425958	0.000481916	0.002047126	0.002072943	0.000890989	0.001035733	0.002082307	0.001140835	0.001210682	0.002103527	0.000315017	0.001487463	0.001742397	0.001907847	0.001702128	0.003419326	0.002278046	0.000808804	0.002965946	0.002061324	0.000669924	0.000563132	0.001548719	0.001019179	0.000566198	0.001351534	0.00141031	0.00090244	0.000808526
k__Bacteria; p__Proteobacteria; c__Gammaproteobacteria; o__Betaproteobacteriales; f__A21b; g__uncultured_bacterium_f_A21b; s__uncultured_bacterium_f_A21b	OTU99	0.004997313	0.000626886	0.000722236	0.001581512	0.001955307	0.002023531	0.001676201	0.003307442	0.002120431	0.000543115	0.001005685	0.001181078	0.001963577	0.00114191	0.001140835	0.00188587	0.000391833	0.001575087	0.00029218	0.000724113	0.000719942	0.001311098	0.000555988	0.00096739	0.000548832	0.000952567	0.000772997	0.000866961	0.001003844	0.000813734	0.001111832	0.000880752	0.001081227	0.000840185	0.001440065	0.000808526
k__Bacteria; p__Proteobacteria; c__Gammaproteobacteria; o__Betaproteobacteriales; f__Nitrosomonadaceae; g__Ellin6067; s__uncultured_bacterium_g_Ellin6067	OTU927	0.002901666	0.001416299	0.000764721	0.00102033	0.001564246	0.001878993	0.002234934	0.002154848	0.001397557	0.00087734	0.000492581	0.001222519	0.000561022	0.00053737	0.0011874	0.001443505	0.000598061	0.001125062	0.000345304	0.000905141	0.001115911	0.000828062	0.000361392	0.000499298	0.000462174	0.000736074	0.00055214	0.001063997	0.002497368	0.002782444	0.000957411	0.001824416	0.001513718	0.001380304	0.002764924	0.001506799
k__Bacteria; p__Acidobacteria; c__Holophagae; o__Subgroup_7; f__uncultured_bacterium_o_Subgroup_7; g__uncultured_bacterium_o_Subgroup_7; s__uncultured_bacterium_o_Subgroup_7	OTU5071	0.001665771	0.001160901	0.00189056	0.001402954	0.000642458	0.001734455	0.002101902	0.00172889	0.000939736	0.000940007	0.001149355	0.00093243	0.000819955	0.001432986	0.001257247	0.001280529	0.001010518	0.000630035	0.000239057	0.001855539	0.002483801	0.001794135	0.000416991	0.000873771	0.000462174	0.001342253	0.000478522	0.001852144	0.00110178	0.001259975	0.00080299	0.000660564	0.001567779	0.00132029	0.002131295	0.001653804
k__Bacteria; p__Actinobacteria; c__Actinobacteria; o__Streptomycetales; f__Streptomycetaceae; g__uncultured_bacterium_f_Streptomycetaceae; s__uncultured_bacterium_f_Streptomycetaceae	OTU203	0.000644815	0.004875784	0.001210808	0.002168201	0.002039106	0.001098488	0.004070773	0.001478326	0.001710802	0.000793783	0.000903064	0.002735128	0.000668911	0.001544938	0.000605341	0.000745035	0.000412456	0.000832546	0.001062473	0.000475199	0.000719942	0.000782059	0.000611587	0.000624122	0.001213207	0.000995865	0.000699378	0.001221627	0.001052812	0.001679966	0.001142716	0.000880752	0.000648736	0.000570125	0.000921641	0.00091878
k__Bacteria; p__Proteobacteria; c__Alphaproteobacteria; o__Caulobacterales; f__Caulobacteraceae; g__Phenylobacterium; s__uncultured_bacterium_g_Phenylobacterium	OTU216	0.001585169	0.000441142	0.000424845	0.001760069	0.001759777	0.001561009	0.003458827	0.002029567	0.003252934	0.000814672	0.000759395	0.001450447	0.001726221	0.000470198	0.001117553	0.001164117	0.000866158	0.00272265	0.000796855	0.00092777	0.000683945	0.001058079	0.00047259	0.000842565	0.000751033	0.000952567	0.00055214	0.001182219	0.001077296	0.001154977	0.000957411	0.000880752	0.00118935	0.000570125	0.001209654	0.001139287
k__Bacteria; p__Actinobacteria; c__Thermoleophilia; o__Gaiellales; f__uncultured_bacterium_o_Gaiellales; g__uncultured_bacterium_o_Gaiellales; s__uncultured_bacterium_o_Gaiellales	OTU1464	0.001316497	0.00315765	0.00274025	0.001402954	0.000837989	0.000664874	0.002740455	0.001353044	0.001156599	0.000396892	0.000287339	0.000787385	0.000237355	0.000425418	9.31E-05	6.98E-05	0.000247474	0.000292516	0.001806205	0.001900797	0.003455724	0.001449109	0.001111976	0.00096739	0.002195326	0.001623693	0.001251518	0.000906368	0.000930392	0.001312474	0.000926526	0.00144695	0.000892012	0.00132029	0.000960043	0.001065785
k__Bacteria; p__Proteobacteria; c__Alphaproteobacteria; o__Elsterales; f__uncultured_bacterium_o_Elsterales; g__uncultured_bacterium_o_Elsterales; s__uncultured_bacterium_o_Elsterales	OTU126	0.000161204	9.29E-05	0.000913417	0.000714231	0.00047486	0.000375799	0.000266064	0.000250564	0.000554204	0.001504011	0.001334072	0.000787385	0.001057311	0.000671712	0.0003958	0.000605341	0.002845948	0.000855047	0.002735869	0.001878168	0.001547876	0.001357102	0.003057934	0.002184428	0.000635489	0.002446364	0.002797512	0.001655107	0.001077296	0.002073709	0.001142716	0.000943663	0.001000135	0.000840185	0.00067203	0.00154355
k__Bacteria; p__Proteobacteria; c__Alphaproteobacteria; o__Dongiales; f__Dongiaceae; g__Dongia; s__uncultured_bacterium_g_Dongia	OTU130	0.002874798	0.000603668	0.000318634	0.000739739	0.001703911	0.001763363	0.001835839	0.004384866	0.001180694	0.000731116	0.000307863	0.000953151	0.00144571	0.000918006	0.001280529	0.00109427	0.000474325	0.001597588	0.00071717	0.000859884	0.000431965	0.000598045	0.000639386	0.000748947	0.000953234	0.00086597	0.000515331	0.000748739	0.00073452	0.00102373	0.000957411	0.001509861	0.002892283	0.002640581	0.001324859	0.000955531
k__Bacteria; p__Chloroflexi; c__Anaerolineae; o__uncultured_bacterium_c_Anaerolineae; f__uncultured_bacterium_c_Anaerolineae; g__uncultured_bacterium_c_Anaerolineae; s__uncultured_bacterium_c_Anaerolineae	OTU120	0.00206878	0.000696541	0.002124225	0.001862102	0.001927374	0.001243026	0.000744978	0.001202706	0.001301173	0.000522226	0.000410484	0.000435134	0.001380977	0.001455376	0.000814882	0.000931294	0.001670448	0.000652536	0.000770293	0.001742397	0.000935925	0.001242093	0.001612365	0.001591512	0.000953234	0.001298954	0.001214709	0.001261034	0.000954876	0.000892482	0.001420674	0.001352584	0.000892012	0.001050231	0.001651274	0.001029033
k__Bacteria; p__Proteobacteria; c__Deltaproteobacteria; o__Myxococcales; f__Archangiaceae; g__Anaeromyxobacter; s__uncultured_bacterium_g_Anaeromyxobacter	OTU73	0.002337453	0.000510796	0.001614411	0.001198888	0.001089385	0.000982858	0.001729413	0.000701579	0.001108407	0.001504011	0.003201773	0.002714407	0.001186777	0.000828445	0.001955717	0.002141976	0.000742421	0.001102561	0.000504675	0.002670167	0.001403888	0.001564117	0.000667186	0.000780153	0.000635489	0.000584529	0.001214709	0.000157629	0.000783488	0.000682486	0.00080299	0.000723475	0.000892012	0.000870191	0.000960043	0.000588019
k__Bacteria; p__Chloroflexi; c__TK10; o__bacterium_Ellin6543; f__uncultured_bacterium_o_bacterium_Ellin6543; g__uncultured_bacterium_o_bacterium_Ellin6543; s__uncultured_bacterium_o_bacterium_Ellin6543	OTU55	0.000913487	0.000812631	0.001465715	0.001096855	0.000977654	0.001358656	0.001090861	0.000451015	0.000674683	0.001107119	0.001067258	0.000538737	0.001078888	0.000828445	0.001047706	0.000768317	0.001711693	0.000967553	0.001221844	0.001335083	0.001439885	0.000897067	0.00183476	0.001903573	0.001299864	0.001493797	0.001398756	0.001261034	0.001150748	0.00099748	0.001822169	0.001698594	0.00159481	0.001620356	0.001420864	0.00062477
k__Bacteria; p__Acidobacteria; c__Acidobacteriia; o__Acidobacteriales; f__uncultured_bacterium_o_Acidobacteriales; g__uncultured_bacterium_o_Acidobacteriales; s__uncultured_bacterium_o_Acidobacteriales	OTU212	0.000429876	0.000650104	0.001083355	0.000790756	0.000810056	0.000751597	0.000611946	0.001478326	0.00045782	0.00087734	0.00112883	0.000725223	0.000798377	0.000649322	0.000442365	0.000256106	0.00103114	0.000202511	0.002364003	0.001131427	0.001079914	0.001656124	0.001723563	0.001310657	0.001242092	0.001666991	0.001987706	0.000788146	0.002840144	0.002257455	0.0023472	0.001604228	0.001081227	0.00132029	0.002150496	0.001176038
k__Bacteria; p__Proteobacteria; c__Deltaproteobacteria; o__Myxococcales; f__Haliangiaceae; g__Haliangium; s__uncultured_bacterium_g_Haliangium	OTU373	0.001047824	0.000301834	0.001147081	0.001581512	0.000642458	0.001300841	0.000904616	0.001252819	0.00074697	0.001483122	0.001990846	0.001305402	0.001078888	0.001903184	0.002351517	0.002165258	0.002722211	0.001170064	0.00100935	0.001221941	0.001007919	0.000874066	0.001167575	0.001154626	0.001473179	0.001320604	0.00114109	0.000788146	0.001126264	0.000682486	0.000432379	0.000817842	0.000837951	0.000900198	0.001209654	0.000588019
k__Bacteria; p__Acidobacteria; c__Blastocatellia_Subgroup_4; o__Blastocatellales; f__Blastocatellaceae; g__JGI_0001001-H03; s__uncultured_bacterium_g_JGI_0001001-H03	OTU80	0.001692638	0.000650104	0.00104087	0.000892789	0.001396648	0.001185211	0.001117467	0.000425958	0.000939736	0.000626671	0.001026209	0.000559458	0.000884688	0.000873226	0.001070988	0.001070988	0.001649825	0.000922551	0.000637484	0.001040912	0.001079914	0.001265095	0.001501168	0.00096739	0.001270978	0.00112576	0.000809806	0.001142812	0.000807972	0.001732465	0.002131011	0.001761505	0.002649007	0.001860409	0.00201609	0.000955531
k__Bacteria; p__Proteobacteria; c__Gammaproteobacteria; o__Betaproteobacteriales; f__Nitrosomonadaceae; g__Ellin6067; s__uncultured_bacterium_g_Ellin6067	OTU261	0.001101558	0.000208962	0.000637267	0.000841772	0.001452514	0.001532102	0.002075296	0.001027311	0.002072239	0.000814672	0.000862016	0.001118916	0.000647333	0.000940397	0.001420223	0.002165258	0.00051557	0.001170064	0.000637484	0.001221941	0.001259899	0.001311098	0.000778383	0.001653924	0.000953234	0.001082462	0.001067472	0.000630517	0.001052812	0.001653717	0.001050063	0.000943663	0.002432761	0.002100462	0.001804881	0.000404263
k__Bacteria; p__Proteobacteria; c__Deltaproteobacteria; o__Myxococcales; f__Haliangiaceae; g__Haliangium; s__uncultured_bacterium_g_Haliangium	OTU224	0.003385277	0.000510796	0.002591554	0.000994822	0.001284916	0.001416472	0.001782626	0.005111501	0.001421652	0.001483122	0.001087782	0.001657653	0.000949422	0.000380637	0.001001141	0.000628623	0.001505465	0.000922551	0.00130153	0.000701484	0.000971922	0.000437033	0.000416991	0.00040568	0.000953234	0.000779373	0.000147237	0.000866961	0.001371104	0.001233725	0.000463263	0.000566198	0.000864982	0.001080238	0.000960043	0.000955531
k__Bacteria; p__Acidobacteria; c__Subgroup_6; o__uncultured_bacterium_c_Subgroup_6; f__uncultured_bacterium_c_Subgroup_6; g__uncultured_bacterium_c_Subgroup_6; s__uncultured_bacterium_c_Subgroup_6	OTU272	0.001826975	4.64E-05	0.000106211	0.001147871	0.001564246	0.001618825	0.001622988	0.001227762	0.001903569	0.000229779	0.001395645	0.002030625	0.001596755	0.000783664	0.00218854	0.004097693	0.000371211	0.004342739	0.00029218	0.000565713	0.000827934	0.001219091	0.000333593	0.000717741	0.00049106	0.000541231	0.000662569	0.000945776	0.000710036	0.000577488	0.000957411	0.000943663	0.001135289	0.000540119	0.001862483	0.001065785
k__Bacteria; p__Proteobacteria; c__Gammaproteobacteria; o__Betaproteobacteriales; f__A21b; g__uncultured_bacterium_f_A21b; s__uncultured_bacterium_f_A21b	OTU72	0.000967222	0.000255398	0.001401988	0.000918297	0.000810056	0.001329749	0.001197286	0.002530694	0.001397557	0.000898229	0.000738871	0.000828827	0.001273088	0.00170167	0.001327094	0.001303811	0.001526088	0.000742541	0.000876541	0.001018284	0.000827934	0.001587119	0.001195374	0.001591512	0.000808804	0.001731939	0.00114109	0.001655107	0.000832456	0.000787484	0.000895642	0.001226762	0.001513718	0.00132029	0.001152052	0.001176038
k__Bacteria; p__Nitrospirae; c__Nitrospira; o__Nitrospirales; f__Nitrospiraceae; g__Nitrospira; s__uncultured_bacterium_g_Nitrospira	OTU97	0.000134336	6.97E-05	0.000467329	0.001479479	0.001284916	0.00083832	0.000532127	0.000325733	0.001686706	0.000856451	0.000964637	0.000476575	0.001575177	0.00170167	0.002235105	0.003352658	0.001567333	0.001372575	0.000557799	0.001946054	0.000539957	0.001978148	0.001973757	0.001747543	0.000231087	0.001731939	0.001987706	0.000866961	0.000269324	0.000236245	0.000926526	0.00103803	0.001729964	0.002280502	0.000518423	0.00091878
k__Bacteria; p__Acidobacteria; c__Acidobacteriia; o__Solibacterales; f__Solibacteraceae_Subgroup_3; g__Candidatus_Solibacter; s__uncultured_bacterium_g_Candidatus_Solibacter	OTU4516	0.003439011	0.002089622	0.001465715	0.00102033	0.001005587	0.001127396	0.000931223	0.002230018	0.001084311	0.001107119	0.001251975	0.000890989	0.001229933	0.001791232	0.001373658	0.001513352	0.000907404	0.00090005	0.000876541	0.001086169	0.001439885	0.00052904	0.001028578	0.00112342	0.000866576	0.000887619	0.000920234	0.001221627	0.000465196	0.000918732	0.001142716	0.000943663	0.000675767	0.000630139	0.000921641	0.001286292
k__Bacteria; p__Acidobacteria; c__Acidobacteriia; o__Acidobacteriales; f__uncultured_bacterium_o_Acidobacteriales; g__uncultured_bacterium_o_Acidobacteriales; s__uncultured_bacterium_o_Acidobacteriales	OTU215	0.000456744	0.000208962	0.001678137	0.001326429	0.000977654	0.000549244	0.000239457	0.000200451	0.000433724	0.001065341	0.000779919	0.000745944	0.001078888	0.000962787	0.000512212	0.000582059	0.001670448	0.00090005	0.001939014	0.001108798	0.00075594	0.000713053	0.002863338	0.001872367	0.000751033	0.001104111	0.00114109	0.001261034	0.001518008	0.001942461	0.002316316	0.001918782	0.001432626	0.001620356	0.001958488	0.001323043
k__Bacteria; p__Acidobacteria; c__Acidobacteriia; o__Solibacterales; f__Solibacteraceae_Subgroup_3; g__Candidatus_Solibacter; s__uncultured_bacterium_g_Candidatus_Solibacter	OTU8511	0.001020956	0.000185744	0.001210808	0.000841772	0.000670391	0.000607059	0.000425702	0.000651466	0.000650587	0.001211564	0.001334072	0.000828827	0.001294666	0.00167928	0.001047706	0.001070988	0.001278614	0.001440079	0.001487463	0.001335083	0.00187185	0.000989074	0.001612365	0.001466687	0.001415408	0.000952567	0.001435565	0.001812736	0.001297652	0.000918732	0.001945706	0.001635683	0.00078389	0.000930205	0.000748834	0.001800809
k__Bacteria; p__Gemmatimonadetes; c__Gemmatimonadetes; o__Gemmatimonadales; f__Gemmatimonadaceae; g__uncultured_bacterium_f_Gemmatimonadaceae; s__uncultured_bacterium_f_Gemmatimonadaceae	OTU168	0.000134336	2.32E-05	0.001848075	0.00043364	0.000446927	0.000375799	0.000345883	0.000175395	0.000506012	0.002506684	0.003017056	0.000745944	0.001402555	0.004746765	0.001047706	0.000372518	0.003237781	0.000765042	0.000504675	0.000588342	0.000683945	0.001104083	0.002640943	0.0015291	0.000577717	0.001602044	0.002539846	0.000748739	0.000759004	0.000866233	0.000957411	0.000597653	0.000594675	0.000690152	0.000537624	0.001764057
k__Bacteria; p__Proteobacteria; c__Deltaproteobacteria; o__Myxococcales; f__Haliangiaceae; g__Haliangium; s__uncultured_bacterium_g_Haliangium	OTU105	0.000483611	2.32E-05	0.00358994	0.001224396	0.000698324	0.000664874	0.001037648	0.000801804	0.000867449	0.002778242	0.001436693	0.001574771	0.001014155	0.000425418	0.000442365	0.000465647	0.003691483	0.00218262	0.001221844	0.001289826	0.001979842	0.000460035	0.00091738	0.000686535	0.000577717	0.001017514	0.000625759	0.0016157	0.001493524	0.001102478	0.0005868	0.000880752	0.000594675	0.001260277	0.00044162	0.001212789
k__Bacteria; p__Proteobacteria; c__Deltaproteobacteria; o__Myxococcales; f__P3OB-42; g__uncultured_bacterium_f_P3OB-42; s__uncultured_bacterium_f_P3OB-42	OTU155	0.002928533	0.001532389	0.001253293	0.001224396	0.000921788	0.001474287	0.001516562	0.002230018	0.00120479	0.001378676	0.001395645	0.001222519	0.001553599	0.00167928	0.001443505	0.001327094	0.000721798	0.001192566	0.000637484	0.000950398	0.000863931	0.001426107	0.000361392	0.000499298	0.000779919	0.001017514	0.000478522	0.000827554	0.00048968	0.000577488	0.000926526	0.00103803	0.001135289	0.001080238	0.001267257	0.000771775
k__Bacteria; p__Proteobacteria; c__Alphaproteobacteria; o__Dongiales; f__Dongiaceae; g__Dongia; s__uncultured_bacterium_g_Dongia	OTU180	0.000188071	0.000417924	0.000446087	0.001071347	0.001145251	0.000809412	0.001144073	0.002706089	0.001084311	0.000564004	0.001847177	0.00404053	0.002373554	0.000918006	0.001327094	0.001164117	0.000742421	0.002295126	0.000557799	0.000678856	0.000575954	0.000943071	0.000500389	0.000748947	0.001299864	0.001298954	0.000515331	0.001142812	0.00097936	0.001417472	0.000988295	0.000975119	0.001081227	0.001140251	0.001382462	0.000771775
k__Bacteria; p__Planctomycetes; c__OM190; o__uncultured_bacterium_c_OM190; f__uncultured_bacterium_c_OM190; g__uncultured_bacterium_c_OM190; s__uncultured_bacterium_c_OM190	OTU148	8.06E-05	0	6.37E-05	0.000637706	0.000530726	0.00095395	0.000212851	0.000576297	0.00074697	0.001065341	0.001929274	0.000787385	0.001229933	0.003649635	0.001466788	0.003026705	0.001402351	0.001957608	0.000478113	0.001561369	0.00161987	0.001495112	0.001640165	0.0015291	0.000635489	0.000757723	0.002024515	0.001458071	0.000661068	0.000262495	0.000988295	0.001163851	0.001054197	0.001080238	0.000460821	0.001911062
k__Bacteria; p__Proteobacteria; c__Alphaproteobacteria; o__Reyranellales; f__Reyranellaceae; g__Reyranella; s__uncultured_bacterium_g_Reyranella	OTU198	0.001289629	0.001300209	0.000594783	0.000867281	0.00122905	0.000867227	0.001516562	0.001202706	0.000939736	0.000919118	0.001005685	0.001056754	0.001488866	0.001029958	0.001536635	0.001443505	0.000886781	0.001755097	0.000876541	0.000814627	0.001007919	0.00066705	0.000861781	0.001435481	0.001242092	0.001169059	0.000809806	0.000630517	0.00134662	0.000944981	0.001080948	0.001855871	0.001324503	0.00159035	0.001094449	0.001249541
k__Bacteria; p__Acidobacteria; c__Blastocatellia_Subgroup_4; o__Pyrinomonadales; f__Pyrinomonadaceae; g__RB41; s__uncultured_bacterium_g_RB41	OTU6438	0.001155293	0.000394706	0.002124225	0.000280591	0.000335196	0.001474287	0.000399095	0.000726635	0.000481916	0.001441344	0.001354596	0.001263961	0.000604177	0.000873226	0.002351517	0.001443505	0.001587956	0.00018001	0.000451551	0.002036568	0.00187185	0.000437033	0.001890359	0.001778749	0.000751033	0.001190708	0.000441712	0.000669924	0.000930392	0.002729945	0.000432379	0.00069202	0.002216516	0.002160475	0.001152052	0.000514517
k__Bacteria; p__Proteobacteria; c__Gammaproteobacteria; o__Betaproteobacteriales; f__TRA3-20; g__uncultured_bacterium_f_TRA3-20; s__uncultured_bacterium_f_TRA3-20	OTU420	0.004030091	0.000859067	0.000955901	0.000790756	0.000726257	0.001532102	0.001090861	0.002104736	0.00120479	0.00064756	0.000492581	0.000352251	0.000668911	0.000806054	0.000861447	0.000745035	0.000412456	0.00090005	0.000982788	0.00076937	0.001367891	0.000966072	0.000667186	0.001310657	0.001299864	0.001169059	0.000699378	0.000866961	0.001273168	0.001758715	0.00138979	0.001509861	0.001648871	0.001950429	0.001363261	0.00062477
k__Bacteria; p__Proteobacteria; c__Alphaproteobacteria; o__Acetobacterales; f__Acetobacteraceae; g__uncultured_bacterium_f_Acetobacteraceae; s__uncultured_bacterium_f_Acetobacteraceae	OTU413	0.000752284	0.000975157	0.000913417	0.001377446	0.000726257	0.000867227	0.00117068	0.000526184	0.000987928	0.00129512	0.001498266	0.000559458	0.001035733	0.001276253	0.00109427	0.001047706	0.001505465	0.001732595	0.001567148	0.000950398	0.00075594	0.000828062	0.001139775	0.000998596	0.001617609	0.00171029	0.000809806	0.000866961	0.001273168	0.001207476	0.00138979	0.001100941	0.001297473	0.001440317	0.001440065	0.000845277
k__Bacteria; p__Acidobacteria; c__Acidobacteriia; o__Acidobacteriales; f__Acidobacteriaceae_Subgroup_1; g__uncultured_bacterium_f_Acidobacteriaceae_Subgroup_1; s__uncultured_bacterium_f_Acidobacteriaceae_Subgroup_1	OTU91	0.001155293	0.003204086	0.00104087	0.001198888	0.000893855	0.000925043	0.001277105	0.001077424	0.001012024	0.001148897	0.001354596	0.001098195	0.001165199	0.000649322	0.000838164	0.000512212	0.000866158	0.001485082	0.001514025	0.001357712	0.000935925	0.001150086	0.000639386	0.000748947	0.000895462	0.000952567	0.000736187	0.000866961	0.001615944	0.001784964	0.001420674	0.001258218	0.00078389	0.000930205	0.001036846	0.000771775
k__Bacteria; p__Verrucomicrobia; c__Verrucomicrobiae; o__Chthoniobacterales; f__Chthoniobacteraceae; g__Candidatus_Udaeobacter; s__uncultured_bacterium_g_Candidatus_Udaeobacter	OTU341	0.000403009	0.000626886	0.000403603	0.000510165	0.000251397	0.000375799	0.000771584	0.001127537	0.000409629	0.003739138	0.001354596	0.001989184	0.00163991	0.001992746	0.003445787	0.002304952	0.000742421	0.000652536	0.000876541	0.001199312	0.001295896	0.001311098	0.000722784	0.000592916	0.000693261	0.000584529	0.000809806	0.000906368	0.0006121	0.000866233	0.001266253	0.001163851	0.001216381	0.001260277	0.001152052	0.000661521
k__Bacteria; p__Gemmatimonadetes; c__Gemmatimonadetes; o__Gemmatimonadales; f__Gemmatimonadaceae; g__uncultured_bacterium_f_Gemmatimonadaceae; s__uncultured_bacterium_f_Gemmatimonadaceae	OTU123	0.000376142	4.64E-05	0.001805591	0.000714231	0.001424581	0.000664874	0.000452308	0.00027562	0.000795162	0.001065341	0.001559838	0.000600899	0.001057311	0.003627245	0.000582059	0.000931294	0.001505465	0.000787543	0.000743731	0.001176684	0.001655868	0.001886141	0.002974536	0.001841161	0.00083769	0.001580394	0.001803659	0.000945776	0.000465196	0.000734985	0.000370611	0.000849297	0.00081092	0.001110244	0.000518423	0.001249541
k__Bacteria; p__Acidobacteria; c__Acidobacteriia; o__Solibacterales; f__Solibacteraceae_Subgroup_3; g__Bryobacter; s__uncultured_bacterium_g_Bryobacter	OTU3070	0.001531435	0.000162526	0.000403603	0.001683545	0.000558659	0.000751597	0.000372489	0.001077424	0.001180694	0.00087734	0.000820968	0.000559458	0.001424133	0.000716493	0.000582059	0.000488929	0.000824912	0.001665092	0.000982788	0.001086169	0.00212383	0.001104083	0.00094518	0.001217039	0.000606603	0.000909268	0.001619612	0.002167402	0.001273168	0.001443721	0.003057537	0.001981693	0.000892012	0.000630139	0.000537624	0.00154355
k__Bacteria; p__Actinobacteria; c__Thermoleophilia; o__Gaiellales; f__Gaiellaceae; g__Gaiella; s__uncultured_bacterium_g_Gaiella	OTU117	0.001047824	0.001184119	0.001380746	0.001045838	0.001005587	0.001069581	0.001330318	0.002355299	0.000554204	0.00043867	0.000205242	0.000497296	0.000151044	0.000313466	0.000651906	0.000232823	0.00014436	0.000315017	0.001699958	0.001606626	0.001511879	0.001495112	0.001306572	0.001591512	0.002224212	0.001363902	0.001435565	0.000866961	0.000783488	0.000813734	0.001636863	0.00138404	0.001756994	0.001830403	0.001286458	0.000955531
k__Bacteria; p__Acidobacteria; c__Blastocatellia_Subgroup_4; o__Blastocatellales; f__Blastocatellaceae; g__JGI_0001001-H03; s__uncultured_bacterium_g_JGI_0001001-H03	OTU7203	0.001450833	0.001207337	0.000616025	0.001096855	0.001564246	0.001763363	0.001144073	0.000425958	0.000987928	0.000752005	0.000841492	0.00062162	0.000798377	0.000313466	0.000675188	0.000372518	0.000969272	0.001327573	0.00058436	0.00076937	0.000539957	0.000644048	0.000611587	0.00056171	0.000693261	0.000627828	0.000515331	0.001142812	0.002032172	0.002204956	0.002069242	0.002264792	0.002216516	0.001080238	0.002611317	0.001359794
k__Bacteria; p__Latescibacteria; c__uncultured_bacterium_p_Latescibacteria; o__uncultured_bacterium_p_Latescibacteria; f__uncultured_bacterium_p_Latescibacteria; g__uncultured_bacterium_p_Latescibacteria; s__uncultured_bacterium_p_Latescibacteria	OTU188	0.000322407	9.29E-05	0.001274535	0.00102033	0.001089385	0.00095395	0.001117467	0.002305187	0.001084311	0.000856451	0.000800443	0.000808106	0.001532021	0.001567328	0.001909152	0.001327094	0.00169107	0.001755097	0.000504675	0.001470854	0.000899928	0.001173088	0.000555988	0.001092214	0.000693261	0.00086597	0.000625759	0.000906368	0.000807972	0.000866233	0.001204484	0.001132396	0.001702933	0.000720158	0.001478466	0.001065785
k__Bacteria; p__Bacteroidetes; c__Bacteroidia; o__Cytophagales; f__Microscillaceae; g__uncultured_bacterium_f_Microscillaceae; s__uncultured_bacterium_f_Microscillaceae	OTU265	0.000510478	6.97E-05	0.000743479	0.001556003	0.000782123	0.000578152	0.001090861	0.001578552	0.001662611	0.002130682	0.002852862	0.002548642	0.001294666	0.001612109	0.002793881	0.001746176	0.001443597	0.002700149	0.001168721	0.000565713	0.001007919	0.000483036	0.000305793	0.000780153	0.001617609	0.001493797	0.000404903	0.000866961	0.000514164	0.000236245	0.000123537	0.000220188	0.000216245	0.000270059	0.000710432	0.000551268
k__Bacteria; p__Actinobacteria; c__Thermoleophilia; o__Gaiellales; f__uncultured_bacterium_o_Gaiellales; g__uncultured_bacterium_o_Gaiellales; s__uncultured_bacterium_o_Gaiellales	OTU256	0.00206878	0.001276991	0.002591554	0.00117338	0.000921788	0.001416472	0.001649594	0.001653721	0.001349365	0.00020889	0.000205242	0.00031081	0.000151044	0.000335856	0.000465647	0.000162976	0.000206228	0.000135007	0.001381215	0.001923425	0.001475882	0.001449109	0.000778383	0.001997191	0.001068777	0.001407201	0.001766849	0.000669924	0.000930392	0.000944981	0.000864758	0.001006574	0.001702933	0.001650363	0.000998445	0.00091878
k__Bacteria; p__Actinobacteria; c__Actinobacteria; o__Micrococcales; f__Intrasporangiaceae; g__Oryzihumus; s__Oryzihumus_leptocrescens	OTU113	0.001880709	0.002600418	0.000722236	0.001428462	0.001648045	0.001878993	0.002979912	0.00172889	0.001325269	0.000605782	0.000513105	0.000663061	0.000302089	0.000716493	0.00109427	0.000442365	0.000824912	0.000585032	0.000743731	0.000520456	0.000971922	0.001150086	0.000500389	0.001591512	0.000895462	0.000952567	0.000331284	0.000748739	0.00085694	0.001102478	0.001019179	0.001006574	0.001162319	0.001050231	0.001248056	0.001359794
k__Bacteria; p__Acidobacteria; c__Subgroup_6; o__uncultured_bacterium_c_Subgroup_6; f__uncultured_bacterium_c_Subgroup_6; g__uncultured_bacterium_c_Subgroup_6; s__uncultured_bacterium_c_Subgroup_6	OTU404	0.00177324	0.000766195	0.000764721	0.001249904	0.000949721	0.001214118	0.001436743	0.001678777	0.001301173	0.00087734	0.001231451	0.001367564	0.000970999	0.000761274	0.001001141	0.001164117	0.000598061	0.001305072	0.000743731	0.000950398	0.001151908	0.001426107	0.000833982	0.001435481	0.000866576	0.000822671	0.000883425	0.000630517	0.000710036	0.000472491	0.000895642	0.000975119	0.001297473	0.001800396	0.00134406	0.00091878
k__Bacteria; p__Bacteroidetes; c__Bacteroidia; o__Cytophagales; f__Microscillaceae; g__uncultured_bacterium_f_Microscillaceae; s__uncultured_bacterium_f_Microscillaceae	OTU129	0.000376142	6.97E-05	0.000594783	0.000612198	0.000837989	0.000260168	0.000532127	0.000701579	0.000578299	0.002694686	0.002914435	0.002942334	0.001424133	0.000335856	0.000977858	0.000977858	0.001629202	0.001777598	0.002098385	0.001199312	0.002519798	0.000414031	0.000611587	0.000811359	0.001993125	0.001731939	0.000772997	0.00059111	0.001052812	0.001601218	0.000185305	0.000503287	0.00037843	0.000660145	0.000595227	0.000477766
k__Bacteria; p__Actinobacteria; c__Actinobacteria; o__Micromonosporales; f__Micromonosporaceae; g__Luedemannella; s__Luedemannella_sp._119-1-07	OTU182	0.000429876	0.000742977	0.000446087	0.000561182	0.000949721	0.001011765	0.000798191	0.001779003	0.000530108	0.000898229	0.000451532	0.001595491	0.000712066	0.000850835	0.000465647	0.001117553	0.00080429	0.001080059	0.000929664	0.001108798	0.001367891	0.001311098	0.000722784	0.001965985	0.003119674	0.000714425	0.000993853	0.002088588	0.000538648	0.000551239	0.001328021	0.001730049	0.001243411	0.001560343	0.00044162	0.001470048
k__Bacteria; p__Acidobacteria; c__Acidobacteriia; o__Solibacterales; f__Solibacteraceae_Subgroup_3; g__PAUC26f; s__uncultured_bacterium_g_PAUC26f	OTU136	0.000161204	0	0.000934659	0.00058669	0.000726257	0.000896135	0.000186245	0.000300677	0.000506012	0.000459559	0.00088254	0.000518017	0.000561022	0.001231472	0.000814882	0.001257247	0.000989895	0.000382521	0.000956226	0.002013939	0.001331893	0.001403105	0.004559102	0.002621314	0.000866576	0.001558745	0.002466227	0.001261034	0.000538648	0.000971231	0.001266253	0.000754931	0.001270442	0.001080238	0.000748834	0.001212789
k__Bacteria; p__Acidobacteria; c__Subgroup_6; o__uncultured_bacterium_c_Subgroup_6; f__uncultured_bacterium_c_Subgroup_6; g__uncultured_bacterium_c_Subgroup_6; s__uncultured_bacterium_c_Subgroup_6	OTU495	0.000403009	0.000139308	0.000977143	0.001530495	0.000977654	0.000867227	0.000984435	0.000626409	0.000795162	0.001921791	0.002750241	0.000766665	0.001208355	0.001724061	0.001257247	0.000908011	0.000680553	0.00090005	0.000690608	0.001629254	0.000935925	0.002070155	0.000778383	0.001248245	0.000519946	0.001190708	0.001435565	0.001458071	0.001003844	0.000577488	0.000710337	0.000975119	0.000675767	0.000870191	0.001171252	0.000808526
k__Bacteria; p__Proteobacteria; c__Deltaproteobacteria; o__Myxococcales; f__Polyangiaceae; g__Pajaroellobacter; s__uncultured_bacterium_g_Pajaroellobacter	OTU928	0.000376142	9.29E-05	0.000509814	0.001351937	0.000698324	0.001214118	0.000957829	0.000300677	0.00103612	0.000940007	0.00088254	0.000683782	0.001488866	0.001052349	0.001117553	0.001140835	0.001546711	0.002385131	0.000451551	0.001402969	0.001115911	0.0013341	0.00094518	0.001279451	0.001068777	0.001039163	0.001288328	0.000945776	0.001322136	0.000892482	0.001019179	0.001258218	0.001027166	0.001170257	0.001574471	0.001102536
k__Bacteria; p__Proteobacteria; c__Deltaproteobacteria; o__Myxococcales; f__BIrii41; g__uncultured_bacterium_f_BIrii41; s__uncultured_bacterium_f_BIrii41	OTU267	0.000241805	0	0.000488572	0.000714231	0.000698324	0.000867227	0.000984435	0.000350789	0.000481916	0.001107119	0.001416169	0.000808106	0.001359399	0.002664457	0.002700752	0.003469069	0.001402351	0.001440079	0.000371866	0.000859884	0.000791937	0.001610121	0.001334371	0.001217039	0.000722147	0.001082462	0.001619612	0.000866961	0.000587616	0.000551239	0.0005868	0.000629109	0.001243411	0.001200264	0.00044162	0.000735024
k__Bacteria; p__Acidobacteria; c__Holophagae; o__Subgroup_7; f__uncultured_bacterium_o_Subgroup_7; g__uncultured_bacterium_o_Subgroup_7; s__uncultured_bacterium_o_Subgroup_7	OTU338	0.001450833	0.000255398	0.001571926	0.001581512	0.000642458	0.000751597	0.000425702	0.000400902	0.000843353	0.000376003	0.000595201	0.000393693	0.000474711	0.001074739	0.000954576	0.000582059	0.000309342	0.000607533	0.000424989	0.002036568	0.001691865	0.001840138	0.000750584	0.001185832	0.000606603	0.001926782	0.00058895	0.001063997	0.002007688	0.001391222	0.001513327	0.00138404	0.000919043	0.001020224	0.002476911	0.001249541
k__Bacteria; p__Latescibacteria; c__uncultured_bacterium_p_Latescibacteria; o__uncultured_bacterium_p_Latescibacteria; f__uncultured_bacterium_p_Latescibacteria; g__uncultured_bacterium_p_Latescibacteria; s__uncultured_bacterium_p_Latescibacteria	OTU83	0.000644815	9.29E-05	0.00358994	0.001428462	0.000642458	0.000433614	0.000452308	0.000701579	0.000819257	0.001629345	0.001293024	0.001409005	0.001165199	0.000761274	0.001257247	0.001140835	0.001505465	0.000967553	0.000504675	0.002194967	0.001763859	0.001219091	0.000528189	0.000717741	0.000433288	0.001840185	0.000993853	0.001182219	0.001420072	0.000761235	0.000525032	0.000786386	0.00037843	0.000780172	0.000249611	0.001029033
k__Bacteria; p__Proteobacteria; c__Gammaproteobacteria; o__Betaproteobacteriales; f__SC-I-84; g__uncultured_bacterium_f_SC-I-84; s__uncultured_bacterium_f_SC-I-84	OTU140	0.000644815	0.000185744	0.001954287	0.000688723	0.001173184	0.001069581	0.000798191	0.000601353	0.001228886	0.001378676	0.001067258	0.000953151	0.000970999	0.00165689	0.001536635	0.000908011	0.001134254	0.000990054	0.000903102	0.001108798	0.001079914	0.001265095	0.001501168	0.001217039	0.000808804	0.001169059	0.000993853	0.000630517	0.000538648	0.000787484	0.001297137	0.001100941	0.001054197	0.001380304	0.000729633	0.000735024
k__Bacteria; p__Proteobacteria; c__Alphaproteobacteria; o__Acetobacterales; f__Acetobacteraceae; g__uncultured_bacterium_f_Acetobacteraceae; s__uncultured_bacterium_f_Acetobacteraceae	OTU101	0.000268673	4.64E-05	0.00084969	0.001045838	0.000558659	0.000289076	0.000319276	0.000601353	0.000626491	0.001545789	0.002750241	0.00062162	0.001898843	0.001388205	0.000488929	0.000488929	0.002103527	0.000990054	0.000982788	0.000814627	0.00050396	0.001288097	0.001334371	0.001310657	0.000722147	0.001472148	0.002024515	0.001339849	0.001248684	0.000971231	0.001420674	0.000943663	0.000432491	0.000750165	0.001574471	0.001029033
k__Bacteria; p__Proteobacteria; c__Gammaproteobacteria; o__Betaproteobacteriales; f__SC-I-84; g__uncultured_bacterium_f_SC-I-84; s__uncultured_bacterium_f_SC-I-84	OTU150	0.002498657	0.00046436	0.000531056	0.000714231	0.000251397	0.000982858	0.001356924	0.00082686	0.001132503	0.001044452	0.00088254	0.000642341	0.000733644	0.000850835	0.000884729	0.00069847	0.000763044	0.001012556	0.00058436	0.000701484	0.00161987	0.000920069	0.000583787	0.000655328	0.000635489	0.001255656	0.000441712	0.001497478	0.001322136	0.001076228	0.001142716	0.001635683	0.001513718	0.001830403	0.001708877	0.001359794
k__Bacteria; p__Proteobacteria; c__Gammaproteobacteria; o__Xanthomonadales; f__Rhodanobacteraceae; g__Rhodanobacter; s__uncultured_bacterium_g_Rhodanobacter	OTU8643	0.000483611	0.001880659	0.002676523	0.000561182	0.000865922	0.000317983	7.98E-05	0.000651466	0.000722874	0.001399566	0.000903064	0.002714407	0.000517866	0.000470198	0.000372518	0.000349235	0.001443597	0.000877548	0.003984275	0.001221941	0.000683945	0.00066705	0.00094518	0.000592916	0.001588723	0.00112576	0.001067472	0.000748739	0.001615944	0.001338723	0.000679453	0.000629109	0.000648736	0.000690152	0.000844838	0.000367512
k__Bacteria; p__Gemmatimonadetes; c__Gemmatimonadetes; o__Gemmatimonadales; f__Gemmatimonadaceae; g__uncultured_bacterium_f_Gemmatimonadaceae; s__uncultured_bacterium_f_Gemmatimonadaceae	OTU81	0.002015046	0.001207337	0.00104087	0.001887611	0.001703911	0.001618825	0.001410137	0.000952142	0.001542132	0.000793783	0.000800443	0.000352251	0.001596755	0.000313466	0.000325953	0.000419082	0.000742421	0.001147563	0.00071717	0.00076937	0.00075594	0.000943071	0.001306572	0.000592916	0.000548832	0.00086597	0.000772997	0.000945776	0.001175232	0.000603738	0.001142716	0.001478406	0.000973104	0.000510112	0.001766479	0.00091878
k__Bacteria; p__Chloroflexi; c__Ktedonobacteria; o__Ktedonobacterales; f__Ktedonobacteraceae; g__uncultured_bacterium_f_Ktedonobacteraceae; s__uncultured_bacterium_f_Ktedonobacteraceae	OTU657	2.69E-05	0.002089622	2.12E-05	0	0	0	0	0	2.41E-05	8.36E-05	2.05E-05	0.022875614	0	0	2.33E-05	0	0.000226851	4.50E-05	0.001115597	0.000113143	0	2.30E-05	0	0	0.009590109	2.16E-05	0	0	4.90E-05	2.62E-05	0	3.15E-05	0	0	3.84E-05	0
k__Bacteria; p__Chloroflexi; c__OLB14; o__uncultured_bacterium_c_OLB14; f__uncultured_bacterium_c_OLB14; g__uncultured_bacterium_c_OLB14; s__uncultured_bacterium_c_OLB14	OTU79	0.001209027	0.000441142	0.004248449	0.001683545	0.001843575	0.001763363	0.001303712	0.001027311	0.001252982	0.000480448	0.000492581	0.000414413	0.000604177	0.00055976	0.001024423	0.00109427	0.000577439	0.000405022	0.000664046	0.002375996	0.001079914	0.000598045	0.00138997	0.001341863	0.00049106	0.001082462	0.001067472	0.000472888	0.000685552	0.000708736	0.000679453	0.000660564	0.001054197	0.000720158	0.000537624	0.000367512
k__Bacteria; p__Bacteroidetes; c__Bacteroidia; o__Flavobacteriales; f__Flavobacteriaceae; g__Flavobacterium; s__uncultured_bacterium_g_Flavobacterium	OTU309	2.69E-05	2.32E-05	2.12E-05	0.000739739	0.002905028	0.003497817	0.007689238	0.001027311	0.002120431	0.00020889	0	8.29E-05	0.000474711	0.001791232	0.001606482	0.001792741	0.000763044	0.000652536	0.00071717	9.05E-05	7.20E-05	0.000207016	0.000833982	0.00096739	0.001184321	0.000389686	0.000220856	0.000354666	2.45E-05	0	0.000185305	0.000975119	0.002649007	0.000900198	0.00090244	0.000220507
k__Bacteria; p__Proteobacteria; c__Gammaproteobacteria; o__Betaproteobacteriales; f__Burkholderiaceae; g__Ramlibacter; s__uncultured_bacterium_g_Ramlibacter	OTU363	0.002767329	0.00034827	0.000297391	0.000841772	0.001564246	0.00179227	0.00146335	0.002681032	0.001421652	0.000417781	0.000431008	0.001098195	0.000604177	0.000671712	0.000908011	0.00149007	0.000556816	0.001395077	0.000478113	0.000135771	0.000575954	0.000322024	0.000250195	0.00056171	0.000779919	0.000389686	0.000515331	0.000630517	0.00134662	0.001653717	0.000772105	0.001132396	0.001621841	0.000990218	0.001497667	0.001653804
k__Bacteria; p__Chloroflexi; c__OLB14; o__uncultured_bacterium_c_OLB14; f__uncultured_bacterium_c_OLB14; g__uncultured_bacterium_c_OLB14; s__uncultured_bacterium_c_OLB14	OTU3608	0.000752284	6.97E-05	0.002464101	0.001351937	0.001871508	0.000867227	0.000798191	0.00082686	0.001975856	0.000605782	0.000964637	0.000372972	0.000690489	0.001253862	0.000721753	0.000675188	0.000763044	0.000607533	0.000531237	0.001425597	0.001223902	0.001449109	0.002668742	0.001965985	0.000288859	0.001407201	0.001398756	0.000906368	0.0006121	0.00049874	0.001142716	0.00069202	0.000432491	0.000570125	0.000211209	0.000808526
k__Bacteria; p__Latescibacteria; c__uncultured_bacterium_p_Latescibacteria; o__uncultured_bacterium_p_Latescibacteria; f__uncultured_bacterium_p_Latescibacteria; g__uncultured_bacterium_p_Latescibacteria; s__uncultured_bacterium_p_Latescibacteria	OTU164	0.000134336	0	0.001104597	0.000510165	0.000893855	0.000982858	0.001223893	0.000375846	0.000819257	0.002318683	0.001354596	0.000600899	0.000755222	0.003783977	0.002630905	0.001792741	0.002227263	0.000765042	0.000345304	0.000316799	0.00075594	0.001104083	0.00138997	0.001404275	0.00049106	0.001277305	0.00058895	0.000512295	0.000318292	0.000236245	0.000494147	0.00069202	0.001243411	0.000960211	0.000729633	0.000551268
k__Bacteria; p__Chloroflexi; c__Anaerolineae; o__uncultured_bacterium_c_Anaerolineae; f__uncultured_bacterium_c_Anaerolineae; g__uncultured_bacterium_c_Anaerolineae; s__uncultured_bacterium_c_Anaerolineae	OTU2702	0.001961311	0.000557232	0.002145467	0.000943805	0.000949721	0.00095395	0.00058534	0.000751691	0.001108407	0.000480448	0.000738871	0.000352251	0.001014155	0.000806054	0.001117553	0.000465647	0.001216746	0.000450025	0.000371866	0.000950398	0.00075594	0.000920069	0.001139775	0.001778749	0.000635489	0.000909268	0.001030662	0.000748739	0.001860784	0.001259975	0.001513327	0.001132396	0.001108258	0.001200264	0.001017646	0.000698273
k__Bacteria; p__Actinobacteria; c__Thermoleophilia; o__Gaiellales; f__uncultured_bacterium_o_Gaiellales; g__uncultured_bacterium_o_Gaiellales; s__uncultured_bacterium_o_Gaiellales	OTU1453	0.000564213	0.000557232	0.001741864	0.00102033	0.00075419	0.000751597	0.000984435	0.00055124	0.000963832	0.000417781	0.000328387	0.00031081	0.000280511	0.000335856	0.000116412	0.000186259	0.000309342	9.00E-05	0.001806205	0.00153874	0.002339813	0.001771133	0.002057156	0.00112342	0.000808804	0.001623693	0.001877278	0.000906368	0.001297652	0.000813734	0.001544211	0.001321129	0.000919043	0.001050231	0.001017646	0.001396545
k__Bacteria; p__Chloroflexi; c__Dehalococcoidia; o__S085; f__uncultured_bacterium_o_S085; g__uncultured_bacterium_o_S085; s__uncultured_bacterium_o_S085	OTU138	0.000537346	0.000139308	0.002910188	0.002397776	0.002039106	0.001329749	0.001011042	0.001578552	0.001349365	0.000584893	0.000184718	0.000518017	8.63E-05	0.00053737	0.000838164	0.000488929	0.000474325	0.000765042	0.000929664	0.000633599	0.000791937	0.000966072	0.001000778	0.001185832	0.000635489	0.001060813	0.001472375	0.000827554	0.001126264	0.000892482	0.001328021	0.001100941	0.001000135	0.001170257	0.000806436	0.00062477
k__Bacteria; p__Proteobacteria; c__Deltaproteobacteria; o__Myxococcales; f__Archangiaceae; g__Anaeromyxobacter; s__uncultured_bacterium_g_Anaeromyxobacter	OTU92	0.000537346	0.00034827	0.001656895	0.000943805	0.001061453	0.001329749	0.000665159	0.00090203	0.001084311	0.001357787	0.001436693	0.001346843	0.000927844	0.001343424	0.001513352	0.001443505	0.001072386	0.000855047	0.000664046	0.00153874	0.000611951	0.000989074	0.001250973	0.001217039	0.001126549	0.000909268	0.001361946	0.00059111	0.000465196	0.000682486	0.000401495	0.000503287	0.000864982	0.000960211	0.000787235	0.000367512
k__Bacteria; p__Chloroflexi; c__Chloroflexia; o__Chloroflexales; f__Roseiflexaceae; g__uncultured_bacterium_f_Roseiflexaceae; s__uncultured_bacterium_f_Roseiflexaceae	OTU243	0.002444922	0.002321802	0.001253293	0.00145397	0.001787709	0.001358656	0.002101902	0.003908795	0.001445748	0.000710227	0.000985161	0.000663061	0.0007768	0.00055976	0.000488929	0.000325953	0.000763044	0.000810045	0.000318742	0.000452571	0.000863931	0.000690052	0.000389192	0.00040568	0.000404402	0.000801022	0.000993853	0.001063997	0.00048968	0.000341243	0.000555916	0.000660564	0.000243276	0.000540119	0.000710432	0.00091878
k__Bacteria; p__Acidobacteria; c__Acidobacteriia; o__Solibacterales; f__Solibacteraceae_Subgroup_3; g__Bryobacter; s__uncultured_bacterium_g_Bryobacter	OTU344	0.00177324	0.001021593	0.000212422	0.000561182	0.001675978	0.001763363	0.002208328	0.001503383	0.00103612	0.000689338	0.000431008	0.000953151	0.001014155	0.001455376	0.001676329	0.001420223	0.000268097	0.001957608	0.000318742	0.000339428	0.000467963	0.000506038	0.000389192	0.000530504	0.001646495	0.000432985	0.000368094	0.000394073	0.000563132	0.001154977	0.000679453	0.001006574	0.00159481	0.00141031	0.000768034	0.00062477
k__Bacteria; p__Acidobacteria; c__Acidobacteriia; o__Solibacterales; f__Solibacteraceae_Subgroup_3; g__Candidatus_Solibacter; s__uncultured_bacterium_g_Candidatus_Solibacter	OTU8148	0.00088662	0.000139308	0.000573541	0.000918297	0.00103352	0.001156303	0.000771584	0.001378101	0.000867449	0.000501337	0.00088254	0.000663061	0.001057311	0.000738883	0.001001141	0.001233964	0.001237369	0.001867603	0.000531237	0.000791999	0.001223902	0.001219091	0.00138997	0.000998596	0.000519946	0.000757723	0.000883425	0.000630517	0.001248684	0.000656237	0.00138979	0.001195307	0.001054197	0.001110244	0.000806436	0.001249541
k__Bacteria; p__Proteobacteria; c__Gammaproteobacteria; o__Pseudomonadales; f__Pseudomonadaceae; g__Pseudomonas; s__uncultured_bacterium_g_Pseudomonas	OTU431	0.000832886	0.000278616	6.37E-05	0.002372267	0.002653631	0.002023531	0.004390049	0.000776748	0.003421604	0.000417781	0.000574677	0.000393693	0.001186777	0.000940397	0.001070988	0.002095411	0.000577439	0.001147563	0.00058436	6.79E-05	0.000287977	0.000759057	0.000277994	0.000530504	0.000115543	0.000627828	0.000184047	0.000985183	0.000342776	7.87E-05	0.00080299	0.000314554	0.001135289	0.000420092	0.000518423	0.001102536
k__Bacteria; p__Proteobacteria; c__Alphaproteobacteria; o__Sphingomonadales; f__Sphingomonadaceae; g__Sphingomonas; s__uncultured_bacterium_g_Sphingomonas	OTU327	0.000376142	0.017297423	0.000297391	0.000255083	0.000307263	0.000635967	0.00117068	0.000150338	0.00045782	0.000292447	4.10E-05	0.003522513	4.32E-05	4.48E-05	0.0003958	0.000116412	0.000185605	0.000225012	0.001328092	6.79E-05	7.20E-05	0.000115009	5.56E-05	3.12E-05	0.002455299	0.000432985	7.36E-05	0.000157629	0.000783488	0.000971231	0.000185305	6.29E-05	0.000702798	0.000510112	0.00023041	0.000110254
k__Bacteria; p__Proteobacteria; c__Alphaproteobacteria; o__Elsterales; f__uncultured_bacterium_o_Elsterales; g__uncultured_bacterium_o_Elsterales; s__uncultured_bacterium_o_Elsterales	OTU370	0.000349275	0.000510796	0.000488572	0.000739739	0.000810056	0.000607059	0.001862445	0.001227762	0.000915641	0.001921791	0.001395645	0.004102692	0.001100466	0.001074739	0.000675188	0.000884729	0.001340483	0.001620089	0.002735869	0.000859884	0.000647948	0.000851064	0.000361392	0.000655328	0.002397527	0.001039163	0.000957043	0.000118222	0.000269324	0.000236245	0.000185305	0.00034601	0.000243276	0.000240053	0.000211209	0.000147005
k__Bacteria; p__Latescibacteria; c__uncultured_bacterium_p_Latescibacteria; o__uncultured_bacterium_p_Latescibacteria; f__uncultured_bacterium_p_Latescibacteria; g__uncultured_bacterium_p_Latescibacteria; s__uncultured_bacterium_p_Latescibacteria	OTU197	0.000644815	9.29E-05	0.000637267	0.000790756	0.000391061	0.000520336	0.000452308	0.003683287	0.000506012	0.000689338	0.001559838	0.001222519	0.001402555	0.001432986	0.002048846	0.000838164	0.001216746	0.001282571	0.000265618	0.000791999	0.000863931	0.001702128	0.000361392	0.000873771	0.00034663	0.00056288	0.000809806	0.001379256	0.001028328	0.000551239	0.000833874	0.000629109	0.000594675	0.000540119	0.001171252	0.001359794
k__Bacteria; p__Acidobacteria; c__Blastocatellia_Subgroup_4; o__Blastocatellales; f__Blastocatellaceae; g__JGI_0001001-H03; s__uncultured_bacterium_g_JGI_0001001-H03	OTU171	0.002525524	0.001346645	6.37E-05	0.00102033	0.002821229	0.001965716	0.001915658	0.002079679	0.001542132	0.000250668	0.000184718	0.000435134	0.001747799	0.000470198	0.000861447	0.001257247	0.000268097	0.001440079	0.000371866	0.000181028	0.000323974	0.000253019	0.000333593	0.00056171	0.000259973	0.000454634	0.000404903	0.000394073	0.000514164	0.000918732	0.001451558	0.001604228	0.001513718	0.000840185	0.000748834	0.00062477
k__Bacteria; p__Rokubacteria; c__NC10; o__Rokubacteriales; f__uncultured_bacterium_o_Rokubacteriales; g__uncultured_bacterium_o_Rokubacteriales; s__uncultured_bacterium_o_Rokubacteriales	OTU11956	0.000161204	6.97E-05	0.00104087	0.000331607	0.000530726	0.000578152	0.000212851	0.000425958	0.000265054	0.001545789	0.002442378	0.001409005	0.000474711	0.001567328	0.002747317	0.002933575	0.002454114	0.000450025	0.000318742	0.001516112	0.001547876	0.000575043	0.00186256	0.001622718	0.000375516	0.000974216	0.000441712	0.000551702	0.00048968	0.000734985	0.000277958	0.000314554	0.000621706	0.001200264	0.000249611	0.000514517
k__Bacteria; p__Actinobacteria; c__Acidimicrobiia; o__uncultured_bacterium_c_Acidimicrobiia; f__uncultured_bacterium_c_Acidimicrobiia; g__uncultured_bacterium_c_Acidimicrobiia; s__uncultured_bacterium_c_Acidimicrobiia	OTU205	0.000268673	0.000510796	0.00084969	0.000841772	0.000642458	0.000664874	0.00058534	0.000501128	0.000674683	0.000626671	0.000492581	0.000165765	0.000453133	0.000514979	0.00030267	0.000279388	0.000907404	0.000450025	0.001381215	0.000837256	0.001079914	0.000713053	0.001000778	0.001061008	0.00098212	0.001169059	0.000920234	0.001970366	0.001615944	0.001443721	0.001791284	0.001918782	0.001027166	0.00159035	0.002169697	0.001212789
k__Bacteria; p__Armatimonadetes; c__uncultured_bacterium_p_Armatimonadetes; o__uncultured_bacterium_p_Armatimonadetes; f__uncultured_bacterium_p_Armatimonadetes; g__uncultured_bacterium_p_Armatimonadetes; s__uncultured_bacterium_p_Armatimonadetes	OTU351	0.001101558	0.000325052	0.000637267	0.000918297	0.000837989	0.001040673	0.000984435	0.000601353	0.000722874	0.000626671	0.000677298	0.000393693	0.000625755	0.000738883	0.000651906	0.000419082	0.001402351	0.000225012	0.000770293	0.001131427	0.001007919	0.001242093	0.001473368	0.001248245	0.000548832	0.001298954	0.001214709	0.000669924	0.00097936	0.000866233	0.001420674	0.00138404	0.000946074	0.00132029	0.001401663	0.001580301
k__Bacteria; p__Actinobacteria; c__Actinobacteria; o__Streptomycetales; f__Streptomycetaceae; g__Streptomyces; s__Streptomyces_shenzhenensis	OTU247	0.000510478	0.004434641	0.001019628	0.001122363	0.001424581	0.001011765	0.001277105	0.001152593	0.001060215	0.000501337	0.000841492	0.001056754	0.000927844	0.000425418	0.001233964	0.000605341	0.000680553	0.000517528	0.000610922	0.000724113	0.000539957	0.000690052	0.000583787	0.000936183	0.001242092	0.00056288	0.000331284	0.000512295	0.000685552	0.000682486	0.000957411	0.000660564	0.001081227	0.000690152	0.000691231	0.001065785
k__Bacteria; p__Acidobacteria; c__Subgroup_5; o__uncultured_bacterium_c_Subgroup_5; f__uncultured_bacterium_c_Subgroup_5; g__uncultured_bacterium_c_Subgroup_5; s__uncultured_bacterium_c_Subgroup_5	OTU323	0.000617947	9.29E-05	0.000318634	0.000790756	0.000698324	0.000693782	0.000558734	0.000651466	0.000433724	0.001148897	0.001210927	0.000890989	0.001294666	0.000962787	0.001140835	0.00109427	0.000701176	0.000855047	0.001514025	0.001312455	0.000431965	0.00147211	0.000722784	0.001185832	0.001415408	0.001796887	0.000515331	0.00059111	0.001444556	0.001154977	0.000772105	0.000786386	0.000702798	0.000780172	0.001459265	0.000698273
k__Bacteria; p__Proteobacteria; c__Alphaproteobacteria; o__Elsterales; f__uncultured_bacterium_o_Elsterales; g__uncultured_bacterium_o_Elsterales; s__uncultured_bacterium_o_Elsterales	OTU274	0.001074691	0.000255398	0.001019628	0.000867281	0.00047486	0.001185211	0.000824797	0.002455525	0.000843353	0.001128008	0.00063625	0.000538737	0.000798377	0.000671712	0.001327094	0.000721753	0.000618684	0.001215067	0.000743731	0.000859884	0.001115911	0.000782059	0.000416991	0.000748947	0.000722147	0.000974216	0.001104281	0.00059111	0.000759004	0.000944981	0.000926526	0.000849297	0.001567779	0.001470323	0.00090244	0.000514517
k__Bacteria; p__Acidobacteria; c__Subgroup_22; o__uncultured_bacterium_c_Subgroup_22; f__uncultured_bacterium_c_Subgroup_22; g__uncultured_bacterium_c_Subgroup_22; s__uncultured_bacterium_c_Subgroup_22	OTU257	0.000161204	4.64E-05	0.000870932	0.000790756	0.001117318	0.001271934	0.00087801	0.000751691	0.001060215	0.001002674	0.001416169	0.000725223	0.000690489	0.001813622	0.002211823	0.001420223	0.00080429	0.000607533	0.000478113	0.00092777	0.000539957	0.001081081	0.001417769	0.001622718	0.000433288	0.000627828	0.000920234	0.000669924	0.000220356	0.000288744	0.0005868	0.000754931	0.001621841	0.000960211	0.000691231	0.000551268
k__Bacteria; p__Acidobacteria; c__Acidobacteriia; o__Solibacterales; f__Solibacteraceae_Subgroup_3; g__Bryobacter; s__uncultured_bacterium_g_Bryobacter	OTU167	0.00177324	0.000951939	0.000339876	0.000663215	0.00075419	0.001300841	0.000904616	0.000601353	0.000771066	0.000981785	0.000574677	0.000559458	0.000668911	0.00111952	0.000884729	0.001140835	0.001134254	0.000967553	0.001195283	0.00061097	0.000611951	0.000644048	0.000972979	0.001154626	0.001357636	0.000930917	0.000993853	0.000866961	0.000391744	0.000551239	0.001235369	0.000943663	0.000946074	0.001050231	0.000710432	0.000771775
k__Bacteria; p__Proteobacteria; c__Deltaproteobacteria; o__Desulfarculales; f__Desulfarculaceae; g__uncultured_bacterium_f_Desulfarculaceae; s__uncultured_bacterium_f_Desulfarculaceae	OTU317	0.002579258	0.000185744	0.000743479	0.00058669	0.00075419	0.00083832	0.00087801	0.001152593	0.00074697	0.000626671	0.000513105	0.000331531	0.000561022	0.00109713	0.000884729	0.00069847	0.001134254	0.000675037	0.000478113	0.001040912	0.000683945	0.001587119	0.000861781	0.001185832	0.000895462	0.001342253	0.000772997	0.000669924	0.000587616	0.000551239	0.000895642	0.001289673	0.001243411	0.000930205	0.001171252	0.000808526
k__Bacteria; p__Acidobacteria; c__Acidobacteriia; o__Solibacterales; f__Solibacteraceae_Subgroup_3; g__Bryobacter; s__uncultured_bacterium_g_Bryobacter	OTU7819	0.001504567	0.000766195	0.000892174	0.000867281	0.000810056	0.000751597	0.001011042	0.000776748	0.000698778	0.000898229	0.000964637	0.000704503	0.001100466	0.001052349	0.000605341	0.000582059	0.000866158	0.000675037	0.000823417	0.000565713	0.000719942	0.000644048	0.001306572	0.000592916	0.00098212	0.000671126	0.00114109	0.000630517	0.001150748	0.000944981	0.00080299	0.001509861	0.001027166	0.001200264	0.000633628	0.000882029
k__Bacteria; p__Acidobacteria; c__Holophagae; o__Subgroup_7; f__uncultured_bacterium_o_Subgroup_7; g__uncultured_bacterium_o_Subgroup_7; s__uncultured_bacterium_o_Subgroup_7	OTU314	0.001289629	0.000301834	0.001996771	0.00102033	0.001117318	0.001358656	0.000771584	0.000651466	0.000963832	0.001336898	0.000964637	0.000766665	0.000647333	0.000918006	0.001117553	0.000605341	0.0011755	0.000405022	0.00058436	0.000791999	0.00075594	0.000621047	0.000750584	0.00040568	0.000577717	0.00086597	0.000920234	0.000630517	0.00097936	0.001128727	0.000710337	0.000629109	0.000946074	0.000930205	0.001248056	0.000808526
k__Bacteria; p__Proteobacteria; c__Deltaproteobacteria; o__Myxococcales; f__Haliangiaceae; g__Haliangium; s__uncultured_bacterium_g_Haliangium	OTU10429	0.000322407	0.003180868	0.000233665	0.000739739	0.000558659	0.000578152	0.000611946	0.000425958	0.00045782	0.000501337	0.000985161	0.001098195	0.000474711	0.000761274	0.001047706	0.001210682	0.00169107	0.001215067	0.00058436	0.001176684	0.00075594	0.000989074	0.001000778	0.000655328	0.001011006	0.001342253	0.001509184	0.000788146	0.000783488	0.00052499	0.0005868	0.000849297	0.00081092	0.000750165	0.000537624	0.00091878
k__Bacteria; p__Proteobacteria; c__Gammaproteobacteria; o__Betaproteobacteriales; f__SC-I-84; g__uncultured_bacterium_f_SC-I-84; s__uncultured_bacterium_f_SC-I-84	OTU7158	0.000940355	0.00058045	0.001125839	0.000739739	0.00075419	0.001185211	0.001197286	0.001027311	0.000722874	0.001107119	0.000779919	0.001036033	0.000647333	0.000873226	0.000745035	0.000745035	0.000969272	0.000562531	0.000531237	0.000905141	0.001655868	0.00080506	0.00091738	0.001061008	0.000924348	0.001060813	0.000772997	0.000709332	0.000416228	0.000682486	0.000710337	0.00103803	0.001000135	0.00150033	0.000480022	0.000735024
k__Bacteria; p__Chloroflexi; c__Anaerolineae; o__RBG-13-54-9; f__uncultured_bacterium_o_RBG-13-54-9; g__uncultured_bacterium_o_RBG-13-54-9; s__uncultured_bacterium_o_RBG-13-54-9	OTU149	0.000268673	0.000487578	0.000594783	0.000535673	0.000391061	0.000404706	0.000266064	0.000425958	0.000433724	0.001880013	0.001498266	0.00124324	0.001747799	0.001567328	0.000721753	0.001047706	0.001154877	0.00072004	0.000982788	0.001289826	0.001295896	0.001173088	0.001195374	0.000624122	0.000635489	0.000606179	0.001104281	0.000985183	0.000783488	0.000866233	0.000710337	0.000786386	0.00040546	0.000810178	0.00044162	0.001359794
k__Bacteria; p__Acidobacteria; c__Subgroup_6; o__uncultured_bacterium_c_Subgroup_6; f__uncultured_bacterium_c_Subgroup_6; g__uncultured_bacterium_c_Subgroup_6; s__uncultured_bacterium_c_Subgroup_6	OTU283	0.000832886	6.97E-05	0.001869318	0.002168201	0.001145251	0.001705547	0.000798191	0.001027311	0.001638515	0.000731116	0.00063625	0.000435134	0.0005826	0.000716493	0.000814882	0.000814882	0.00051557	0.000652536	0.000345304	0.000950398	0.000575954	0.000989074	0.001028578	0.001404275	0.00034663	0.000887619	0.000846615	0.000788146	0.000440712	0.000551239	0.000741221	0.000629109	0.001270442	0.000870191	0.000960043	0.000661521
k__Bacteria; p__Actinobacteria; c__Acidimicrobiia; o__uncultured_bacterium_c_Acidimicrobiia; f__uncultured_bacterium_c_Acidimicrobiia; g__uncultured_bacterium_c_Acidimicrobiia; s__uncultured_bacterium_c_Acidimicrobiia	OTU248	0.000617947	0.00058045	0.000934659	0.000637706	0.000363128	0.000693782	0.000558734	0.00027562	0.000481916	0.000292447	0.000307863	0.000372972	0.0001942	8.96E-05	0.0003958	0.000139694	0.000226851	0.000157509	0.001248406	0.000701484	0.000899928	0.000920069	0.000806183	0.000717741	0.001242092	0.001039163	0.000957043	0.001536885	0.0018363	0.00152247	0.002069242	0.001667138	0.001919178	0.001800396	0.001536069	0.001617053
k__Bacteria; p__Firmicutes; c__Bacilli; o__Lactobacillales; f__Lactobacillaceae; g__Lactobacillus; s__uncultured_bacterium_g_Lactobacillus	OTU362	2.69E-05	0	0	0	0	0	0	0	0	0.001838235	0.001621411	0.001678374	0.000172622	0.000447808	0.000209541	0.000465647	0.004805114	0.002160119	0.000796855	0.003937364	3.60E-05	0.000736055	0.003836317	0.00530504	0.000779919	0.000692776	0.001509184	3.94E-05	0	0	0	3.15E-05	8.11E-05	3.00E-05	1.92E-05	7.35E-05
k__Bacteria; p__Chloroflexi; c__Chloroflexia; o__Chloroflexales; f__Roseiflexaceae; g__uncultured_bacterium_f_Roseiflexaceae; s__uncultured_bacterium_f_Roseiflexaceae	OTU104	0.001370231	0.000998375	0.002145467	0.001300921	0.001396648	0.001358656	0.000984435	0.001503383	0.001349365	0.000522226	0.000779919	0.000911709	0.0003884	0.000425418	0.00069847	0.000325953	0.000494947	0.000517528	0.000318742	0.001425597	0.001979842	0.000506038	0.000222395	0.000468092	0.000462174	0.000432985	0.001214709	0.001576293	0.000685552	0.000656237	0.000648569	0.000408921	0.000540614	0.000600132	0.000403218	0.001249541
k__Bacteria; p__Chloroflexi; c__Ktedonobacteria; o__Ktedonobacterales; f__JG30-KF-AS9; g__uncultured_bacterium_f_JG30-KF-AS9; s__uncultured_bacterium_f_JG30-KF-AS9	OTU90	0.000188071	0.000139308	0.001274535	0.000867281	0.000614525	0.000520336	0.000691765	0.000175395	0.000987928	0.000396892	0.000348911	0.000538737	0.0007768	0.000671712	0.000372518	0.000325953	0.001959167	0.00018001	0.001779643	0.002127082	0.001655868	0.001403105	0.00138997	0.001217039	0.000779919	0.001190708	0.002392609	0.001063997	0.000661068	0.000761235	0.00080299	0.000786386	0.000351399	0.000750165	0.000345615	0.000735024
k__Bacteria; p__Proteobacteria; c__Alphaproteobacteria; o__Micropepsales; f__Micropepsaceae; g__uncultured_bacterium_f_Micropepsaceae; s__uncultured_bacterium_f_Micropepsaceae	OTU3057	0.001074691	0.000696541	0.000297391	0.001351937	0.002821229	0.000751597	0.001516562	0.001077424	0.002168622	0.000668449	0.001231451	0.001927022	0.001985154	0.000335856	0.000605341	0.001070988	0.000391833	0.002565141	0.000903102	0.000407314	0.000539957	0.000874066	0.000250195	0.000499298	0.000693261	0.000432985	0.000441712	0.000551702	0.000636584	0.000603738	0.000463263	0.000283099	0.000351399	0.000120026	0.00023041	0.000404263
k__Bacteria; p__Acidobacteria; c__Holophagae; o__Holophagales; f__Holophagaceae; g__Holophaga; s__uncultured_bacterium_g_Holophaga	OTU191	0.001665771	0.000650104	0.003696151	0.00117338	0.001256983	0.000433614	0.00175602	0.002054623	0.00074697	0.002736464	0.00215504	0.001346843	0.000992577	0.000291075	0.000465647	0.0003958	0.00103114	0.000765042	0.002656184	0.000678856	0.000431965	0.000483036	8.34E-05	6.24E-05	0.000693261	0.00056288	0.000220856	0.000315259	0.000563132	0.000341243	0	3.15E-05	0.000108123	0.000150033	0.000134406	7.35E-05
k__Bacteria; p__Proteobacteria; c__Alphaproteobacteria; o__Sphingomonadales; f__Sphingomonadaceae; g__Novosphingobium; s__uncultured_bacterium_g_Novosphingobium	OTU547	0.000456744	0.000441142	0.000233665	0.000765248	0.002402235	0.001271934	0.001889051	0.000526184	0.002265006	0.000793783	0.000431008	0.001139637	0.000604177	0.000380637	0.001001141	0.000582059	0.000226851	0.000787543	0.000265618	0.000475199	0.000539957	0.000460035	0.000194596	0.000249649	0.000924348	0.000324739	0.000294475	0.001221627	0.001175232	0.001338723	0.001111832	0.001006574	0.001459657	0.000960211	0.001420864	0.001580301
k__Bacteria; p__Verrucomicrobia; c__Verrucomicrobiae; o__Chthoniobacterales; f__Chthoniobacteraceae; g__Candidatus_Udaeobacter; s__uncultured_bacterium_g_Candidatus_Udaeobacter	OTU3787	0.000564213	0.000673322	0.001295777	0.00043364	0.000223464	0.000867227	0.000558734	0.000526184	0.000313245	0.001483122	0.000841492	0.001201799	0.0003884	0.000671712	0.001466788	0.000861447	0.000226851	0.000225012	0.000664046	0.001335083	0.003059755	0.000943071	0.000694985	0.000842565	0.000693261	0.000541231	0.000515331	0.001182219	0.001077296	0.001889962	0.000555916	0.000471832	0.001459657	0.000840185	0.000806436	0.00062477
k__Bacteria; p__Rokubacteria; c__NC10; o__Rokubacteriales; f__uncultured_bacterium_o_Rokubacteriales; g__uncultured_bacterium_o_Rokubacteriales; s__uncultured_bacterium_o_Rokubacteriales	OTU7682	0.000564213	9.29E-05	0.000977143	0.000331607	0.000586592	0.000982858	0.001037648	0.000876973	0.00045782	0.000814672	0.001251975	0.000808106	0.000431555	0.000761274	0.001699611	0.001327094	0.001505465	0.000382521	0.000318742	0.00153874	0.001439885	0.000345026	0.00094518	0.001965985	0.000722147	0.000692776	0.000478522	0.000512295	0.000465196	0.00049874	0.000339726	0.000534743	0.002054332	0.002250495	0.000460821	0.000477766
k__Bacteria; p__Acidobacteria; c__Acidobacteriia; o__Acidobacteriales; f__Koribacteraceae; g__Candidatus_Koribacter; s__uncultured_bacterium_g_Candidatus_Koribacter	OTU3018	0.000617947	0.000510796	0.000828448	0.001096855	0.001675978	0.001185211	0.000532127	0.000851917	0.001108407	0.000584893	0.001600887	0.00093243	0.001273088	0.000470198	0.0007916	0.000419082	0.00080429	0.001417578	0.000664046	0.000565713	0.000647948	0.000644048	0.000555988	0.000936183	0.000462174	0.000822671	0.000662569	0.000709332	0.001175232	0.00099748	0.0011736	0.000943663	0.000621706	0.000840185	0.001171252	0.000588019
k__Bacteria; p__Proteobacteria; c__Alphaproteobacteria; o__Rhizobiales; f__Methyloligellaceae; g__uncultured_bacterium_f_Methyloligellaceae; s__uncultured_bacterium_f_Methyloligellaceae	OTU313	0.000537346	0.000557232	0.000700994	0.001096855	0.000977654	0.00083832	0.002128509	0.001804059	0.000891545	0.000731116	0.000677298	0.000704503	0.000884688	0.000918006	0.001164117	0.0007916	0.000494947	0.000787543	0.001142159	0.000905141	0.000611951	0.001127085	0.000861781	0.0015291	0.000635489	0.00084432	0.00058895	0.000354666	0.000538648	0.000708736	0.000648569	0.000849297	0.000621706	0.000690152	0.001132851	0.000404263
k__Bacteria; p__Proteobacteria; c__Alphaproteobacteria; o__Micropepsales; f__Micropepsaceae; g__uncultured_bacterium_f_Micropepsaceae; s__uncultured_bacterium_f_Micropepsaceae	OTU7169	0.005615261	0.000835849	2.12E-05	0.000765248	0.000837989	0.000578152	0.000904616	0.004384866	0.001903569	0.000626671	0.00038996	0.001263961	0.000668911	0.00058215	0.000419082	0.001932435	0.000185605	0.001170064	0.000664046	0.000226285	0.000431965	0.000598045	8.34E-05	0.00056171	0.000606603	0.000432985	0.000331284	0.000630517	0.000440712	0.000577488	0.000432379	0.000377465	0.000243276	0.000120026	0.00023041	0.00062477
k__Bacteria; p__Proteobacteria; c__Deltaproteobacteria; o__Myxococcales; f__Phaselicystidaceae; g__Phaselicystis; s__uncultured_bacterium_g_Phaselicystis	OTU434	0.00088662	4.64E-05	0.000233665	0.000918297	0.000726257	0.001503194	0.000798191	0.001277875	0.000771066	0.000731116	0.000759395	0.000973871	0.0005826	0.001544938	0.000908011	0.001676329	0.000453702	0.001057558	0.000929664	0.00076937	0.000647948	0.000644048	0.000750584	0.001373069	0.001386522	0.000736074	0.000846615	0.000630517	0.000636584	0.000839983	0.000772105	0.000723475	0.000919043	0.000810178	0.000576026	0.000698273
k__Bacteria; p__Proteobacteria; c__Alphaproteobacteria; o__uncultured_bacterium_c_Alphaproteobacteria; f__uncultured_bacterium_c_Alphaproteobacteria; g__uncultured_bacterium_c_Alphaproteobacteria; s__uncultured_bacterium_c_Alphaproteobacteria	OTU110	0.00029554	2.32E-05	0.001423231	0.000510165	0.000642458	0.000664874	0.000558734	0.001804059	0.001325269	0.000981785	0.000944113	0.000663061	0.000345244	0.001343424	0.001164117	0.001257247	0.002165395	0.000607533	0.000212495	0.000995655	0.001331893	0.000989074	0.001056377	0.001154626	0.00049106	0.000974216	0.000846615	0.00059111	0.000514164	0.000761235	0.000617684	0.000283099	0.000513583	0.001080238	0.000326415	0.000808526
k__Bacteria; p__Acidobacteria; c__Blastocatellia_Subgroup_4; o__Pyrinomonadales; f__Pyrinomonadaceae; g__RB41; s__uncultured_bacterium_g_RB41	OTU331	0.0014777	0.00058045	0.000552298	0.00058669	0.00075419	0.000751597	0.000399095	0.001052368	0.000867449	0.00064756	0.000944113	0.000953151	0.000625755	0.001253862	0.001373658	0.000908011	0.00103114	0.001035057	0.00058436	0.001176684	0.000719942	0.000874066	0.000611587	0.001061008	0.00049106	0.000714425	0.000772997	0.000985183	0.000905908	0.000892482	0.000741221	0.000471832	0.001108258	0.000660145	0.001036846	0.000588019
k__Bacteria; p__Chloroflexi; c__Anaerolineae; o__SBR1031; f__uncultured_bacterium_o_SBR1031; g__uncultured_bacterium_o_SBR1031; s__uncultured_bacterium_o_SBR1031	OTU106	0.001397098	0.000325052	0.000446087	0.000178558	0.000391061	0.000751597	0.000505521	0.000451015	0.000313245	0.000960896	0.000820968	0.00093243	0.001229933	0.000492589	0.001047706	0.000675188	0.00183543	0.001125062	0.000610922	0.001176684	0.00161987	0.000391029	0.000667186	0.000873771	0.00098212	0.000627828	0.000809806	0.001339849	0.000636584	0.000761235	0.000864758	0.001572772	0.001081227	0.000870191	0.000652829	0.000698273
k__Bacteria; p__Chloroflexi; c__TK10; o__uncultured_bacterium_c_TK10; f__uncultured_bacterium_c_TK10; g__uncultured_bacterium_c_TK10; s__uncultured_bacterium_c_TK10	OTU279	0.000617947	4.64E-05	0.001614411	0.000969314	0.000977654	0.00095395	0.000904616	0.001378101	0.001180694	0.000919118	0.001395645	0.001284681	0.000755222	0.001029958	0.000954576	0.000768317	0.002412869	0.00054003	0.000531237	0.000543085	0.000791937	0.000736055	0.000806183	0.000780153	0.000548832	0.000757723	0.000772997	0.00059111	0.000661068	0.000419992	0.000895642	0.000629109	0.00040546	0.000660145	0.000499222	0.000367512
k__Bacteria; p__Acidobacteria; c__Subgroup_6; o__uncultured_bacterium_c_Subgroup_6; f__uncultured_bacterium_c_Subgroup_6; g__uncultured_bacterium_c_Subgroup_6; s__uncultured_bacterium_c_Subgroup_6	OTU349	0.001235895	0.000139308	0.000934659	0.001351937	0.00103352	0.001503194	0.000904616	0.00117765	0.000650587	0.000814672	0.0012725	0.000704503	0.001035733	0.001186691	0.000884729	0.000954576	0.00051557	0.001417578	0.000371866	0.001154055	0.000827934	0.001518114	0.000722784	0.000748947	0.000635489	0.000692776	0.000404903	0.000394073	0.00048968	0.000472491	0.000648569	0.00069202	0.000567644	0.000810178	0.000710432	0.000514517
k__Bacteria; p__Bacteroidetes; c__Bacteroidia; o__Chitinophagales; f__Chitinophagaceae; g__uncultured_bacterium_f_Chitinophagaceae; s__uncultured_bacterium_f_Chitinophagaceae	OTU399	0.00177324	0.001068029	0.000807205	0.000790756	0.000949721	0.001098488	0.000744978	0.001428213	0.000626491	0.000752005	0.000779919	0.000600899	0.000668911	0.000335856	0.0007916	0.00069847	0.001216746	0.000517528	0.001062473	0.000746741	0.000395968	0.000552041	0.000722784	0.000873771	0.001155435	0.001277305	0.000515331	0.000472888	0.000832456	0.001312474	0.000833874	0.000723475	0.000973104	0.000540119	0.00111365	0.000147005
k__Bacteria; p__Nitrospirae; c__Nitrospira; o__Nitrospirales; f__Nitrospiraceae; g__Nitrospira; s__uncultured_bacterium_g_Nitrospira	OTU95	0.002901666	0.004225679	0.002570312	0.00058669	0.00047486	0.000520336	0.000931223	0.001202706	0.000963832	0.001211564	0.000841492	0.001409005	0.000409978	0.000380637	0.000558776	0.000488929	0.000763044	0.000967553	0.000956226	0.000859884	0.000791937	0.000276021	0.000222395	0.000312061	0.000779919	0.000346388	0.00055214	0.00059111	0.00048968	0.000629987	0.000339726	0.000157277	0.000243276	0.000420092	0.000249611	0.000220507
k__Bacteria; p__Acidobacteria; c__Holophagae; o__Holophagales; f__Holophagaceae; g__Holophaga; s__uncultured_bacterium_g_Holophaga	OTU190	0.001155293	0.002136058	0.001338262	0.001377446	0.001592179	0.000520336	0.000452308	0.002530694	0.000867449	0.001796457	0.002134516	0.00248648	0.000798377	0.000358246	0.000325953	0.000745035	0.001093009	0.000922551	0.001699958	0.000814627	0.000575954	0.000437033	5.56E-05	3.12E-05	0.000606603	0.000736074	0.000184047	0.000197037	0.000514164	0.000367493	0.000154421	6.29E-05	0.000162184	0.000300066	0.000115205	0.000183756
k__Bacteria; p__Acidobacteria; c__Subgroup_6; o__uncultured_bacterium_c_Subgroup_6; f__uncultured_bacterium_c_Subgroup_6; g__uncultured_bacterium_c_Subgroup_6; s__uncultured_bacterium_c_Subgroup_6	OTU300	0.000322407	0.000325052	0.000361118	0.000943805	0.001368715	0.001387564	0.001862445	0.001052368	0.001758994	0.000459559	0.000348911	0.00031081	0.000539444	0.000514979	0.000535494	0.001001141	0.000433079	0.001395077	0.00058436	0.000995655	0.000827934	0.000874066	0.000528189	0.001341863	0.001299864	0.000974216	0.000404903	0.000866961	0.00036726	0.000236245	0.0005868	0.000786386	0.001162319	0.000870191	0.001363261	0.000808526
k__Bacteria; p__Proteobacteria; c__Deltaproteobacteria; o__Myxococcales; f__Haliangiaceae; g__Haliangium; s__uncultured_bacterium_g_Haliangium	OTU156	0.00029554	6.97E-05	0.000870932	0.000739739	0.000418994	0.000549244	0.000744978	0.000300677	0.000554204	0.000940007	0.001149355	0.000890989	0.000366822	0.000850835	0.001210682	0.000605341	0.001587956	0.000472526	0.002735869	0.00138034	0.001115911	0.000874066	0.000889581	0.000468092	0.001530951	0.001017514	0.000441712	0.000748739	0.000905908	0.001286224	0.000401495	0.000597653	0.000648736	0.000720158	0.001094449	0.000257258
k__Bacteria; p__Chloroflexi; c__Ktedonobacteria; o__Ktedonobacterales; f__JG30-KF-AS9; g__uncultured_bacterium_f_JG30-KF-AS9; s__uncultured_bacterium_f_JG30-KF-AS9	OTU187	0.000349275	0.010471326	0.000446087	0.000331607	0.000251397	5.78E-05	0.00029267	0.000576297	9.64E-05	0.000584893	0.000266814	0.00279729	2.16E-05	4.48E-05	4.66E-05	4.66E-05	0.000309342	0	0.003798343	0.000678856	0.001079914	0.000161012	8.34E-05	0.000124824	0.004939484	0.000368037	7.36E-05	0.000315259	0.000293808	0.000262495	9.27E-05	3.15E-05	0.000162184	9.00E-05	5.76E-05	0.000110254
k__Bacteria; p__Chloroflexi; c__TK10; o__uncultured_bacterium_c_TK10; f__uncultured_bacterium_c_TK10; g__uncultured_bacterium_c_TK10; s__uncultured_bacterium_c_TK10	OTU5966	0.001316497	0.000650104	0.00123205	0.000688723	0.000837989	0.001011765	0.000984435	0.000751691	0.000481916	0.001044452	0.001005685	0.000372972	0.000561022	0.00053737	0.000931294	0.000908011	0.001216746	0.000652536	0.000796855	0.000791999	0.00075594	0.000552041	0.000778383	0.001279451	0.000895462	0.000801022	0.000772997	0.000472888	0.00048968	0.00049874	0.00080299	0.001069485	0.001405595	0.001440317	0.000748834	0.000147005
k__Bacteria; p__Actinobacteria; c__Actinobacteria; o__Micrococcales; f__Intrasporangiaceae; g__Terrabacter; s__Terrabacter_sp._Ellin109	OTU5727	0.001074691	0.002600418	0.000552298	0.000841772	0.001368715	0.001185211	0.002288147	0.001327988	0.001445748	0.000501337	0.000328387	0.000745944	0.000280511	0.000514979	0.000488929	0.000325953	0.000329965	0.000495027	0.000504675	0.000384685	0.000575954	0.000483036	0.000389192	0.000624122	0.001126549	0.000649477	0.000441712	0.000788146	0.000930392	0.000708736	0.001080948	0.001195307	0.000540614	0.000810178	0.000748834	0.000955531
k__Bacteria; p__Gemmatimonadetes; c__Gemmatimonadetes; o__Gemmatimonadales; f__Gemmatimonadaceae; g__uncultured_bacterium_f_Gemmatimonadaceae; s__uncultured_bacterium_f_Gemmatimonadaceae	OTU335	0.001047824	0.00034827	0.000446087	0.000612198	0.000642458	0.001445379	0.001011042	0.001628664	0.000385533	0.000731116	0.000574677	0.000497296	0.000798377	0.001209082	0.002095411	0.001792741	0.000123737	0.001215067	0.000265618	0.000181028	0.000611951	0.000460035	0.000250195	0.00112342	0.000635489	0.00086597	0.000184047	0.000945776	0.00036726	0.000393742	0.000494147	0.000849297	0.001756994	0.00141031	0.001670475	0.000551268
k__Bacteria; p__Bacteroidetes; c__Bacteroidia; o__Chitinophagales; f__Saprospiraceae; g__uncultured_bacterium_f_Saprospiraceae; s__uncultured_bacterium_f_Saprospiraceae	OTU154	0.001853842	6.97E-05	2.12E-05	0.000892789	0.002318436	0.002659498	0.001968871	0.000952142	0.002867401	6.27E-05	4.10E-05	0.000124324	0.001747799	0.001321034	0.000931294	0.001513352	0	0.001935106	0.000239057	0.000294171	0.000215983	0.001104083	0.000277994	0.001092214	0.000115543	8.66E-05	0.000220856	0.000315259	0.000293808	2.62E-05	0.000494147	0.000377465	0.00081092	0.000270059	0.000537624	0.001102536
k__Bacteria; p__Planctomycetes; c__Phycisphaerae; o__Phycisphaerales; f__Phycisphaeraceae; g__SM1A02; s__uncultured_bacterium_g_SM1A02	OTU439	0.000241805	0.000162526	0.00038236	0.000688723	0.000586592	0.000780505	0.000665159	0.000876973	0.000650587	0.000689338	0.000985161	0.000559458	0.000819955	0.001253862	0.0011874	0.000861447	0.00051557	0.001372575	0.000398428	0.001131427	0.001331893	0.001564117	0.000694985	0.001029802	0.000664375	0.000887619	0.000993853	0.001221627	0.000391744	0.000341243	0.000648569	0.000471832	0.00081092	0.000750165	0.001017646	0.001323043
k__Bacteria; p__Acidobacteria; c__Subgroup_6; o__uncultured_bacterium_c_Subgroup_6; f__uncultured_bacterium_c_Subgroup_6; g__uncultured_bacterium_c_Subgroup_6; s__uncultured_bacterium_c_Subgroup_6	OTU225	0.001800107	0.000325052	0.000318634	0.000739739	0.000949721	0.001474287	0.000931223	0.001829116	0.001156599	0.00043867	0.000369435	0.000414413	0.000884688	0.000268685	0.000861447	0.001699611	0.000164982	0.00146258	0.000345304	0.000384685	0.000539957	0.000713053	0.000111198	0.000124824	0.000635489	0.00028144	0.000184047	0.000788146	0.00097936	0.001233725	0.001111832	0.000723475	0.001540749	0.000690152	0.000921641	0.001506799
k__Bacteria; p__Proteobacteria; c__Deltaproteobacteria; o__Myxococcales; f__uncultured_bacterium_o_Myxococcales; g__uncultured_bacterium_o_Myxococcales; s__uncultured_bacterium_o_Myxococcales	OTU359	0.000241805	4.64E-05	4.25E-05	0.001275413	0.00075419	0.001243026	0.000798191	0.000576297	0.001084311	0.000752005	0.001375121	0.001263961	0.001229933	0.001276253	0.001909152	0.002304952	0.000845535	0.001912605	0.000610922	0.001018284	0.00050396	0.000575043	0.000250195	0.00040568	0.000751033	0.000779373	0.00055214	0.000394073	0.000318292	0.000393742	0.000463263	0.000534743	0.000892012	0.000450099	0.000460821	0.000551268
k__Bacteria; p__Acidobacteria; c__Blastocatellia_Subgroup_4; o__11-24; f__uncultured_bacterium_o_11-24; g__uncultured_bacterium_o_11-24; s__uncultured_bacterium_o_11-24	OTU114	0.000913487	2.32E-05	0.000700994	0.00117338	0.001173184	0.000751597	0.000452308	0.001027311	0.000650587	0.000605782	0.000759395	0.000828827	0.001294666	0.000694102	0.000861447	0.000628623	0.000494947	0.000810045	0.000637484	0.000543085	0.00075594	0.0013341	0.000500389	0.00056171	0.000606603	0.000779373	0.00058895	0.001221627	0.0012242	0.000787484	0.001050063	0.000817842	0.00081092	0.000540119	0.001401663	0.000808526
k__Bacteria; p__Acidobacteria; c__Acidobacteriia; o__Solibacterales; f__Solibacteraceae_Subgroup_3; g__Candidatus_Solibacter; s__uncultured_bacterium_g_Candidatus_Solibacter	OTU161	8.06E-05	6.97E-05	0.000913417	0.001760069	0.000949721	0.000635967	0.000904616	0.000150338	0.000771066	0.001148897	0.001046734	0.000227927	0.001488866	0.000985178	0.000349235	0.000186259	0.001093009	0.001620089	0.001035912	0.000565713	0.000431965	0.000989074	0.001111976	0.000717741	0.000577717	0.000822671	0.001325137	0.001103405	0.001322136	0.000314994	0.001297137	0.00103803	0.000189215	0.000360079	0.000345615	0.000845277
k__Bacteria; p__Proteobacteria; c__Gammaproteobacteria; o__Betaproteobacteriales; f__Burkholderiaceae; g__Burkholderia-Caballeronia-Paraburkholderia; s__uncultured_bacterium_g_Burkholderia-Caballeronia-Paraburkholderia	OTU749	0.000752284	0.000487578	0.00443963	0.001249904	0.002625698	0.00072269	0.00058534	0.000375846	0.000722874	0.000710227	0.000820968	0.000663061	0.000604177	0.002283821	0.0003958	0.000442365	0.000618684	0.000292516	0.000318742	0.000543085	0.000215983	0.000736055	0.00044479	0.000187237	0.000231087	0.001039163	0.000404903	0.00059111	0.000465196	0.000183746	0.000432379	0.000220188	0.001702933	0.000600132	0.00067203	0.00091878
k__Bacteria; p__Verrucomicrobia; c__Verrucomicrobiae; o__Pedosphaerales; f__Pedosphaeraceae; g__uncultured_bacterium_f_Pedosphaeraceae; s__uncultured_bacterium_f_Pedosphaeraceae	OTU350	0.000107469	9.29E-05	6.37E-05	0.00043364	0.000111732	0.000346891	0.000186245	7.52E-05	0.000481916	0.001817346	0.002196088	0.000828827	0.001208355	0.001589718	0.00109427	0.000745035	0.00051557	0.000945052	0.000478113	0.000724113	0.001259899	0.0013341	0.000861781	0.000436886	0.000115543	0.000497932	0.000736187	0.001261034	0.0012242	0.000682486	0.001080948	0.000723475	0.000756859	0.000990218	0.00088324	0.001800809
k__Bacteria; p__Acidobacteria; c__Acidobacteriia; o__Solibacterales; f__Solibacteraceae_Subgroup_3; g__AKIW659; s__uncultured_bacterium_g_AKIW659	OTU319	0.000832886	0.000835849	0.000700994	0.000867281	0.00075419	0.000491429	0.000505521	0.000651466	0.000674683	0.001044452	0.000513105	0.000580179	0.000647333	0.001186691	0.000954576	0.000768317	0.001093009	0.000450025	0.001089035	0.000837256	0.000467963	0.000782059	0.001223174	0.001185832	0.001444294	0.000649477	0.001656421	0.000394073	0.000563132	0.000419992	0.00080299	0.001258218	0.000594675	0.000690152	0.00044162	0.000588019
k__Bacteria; p__Proteobacteria; c__Gammaproteobacteria; o__Betaproteobacteriales; f__Burkholderiaceae; g__Burkholderia-Caballeronia-Paraburkholderia; s__Burkholderia_sp._UYPR1.3	OTU240	0.000322407	0.000441142	0.001614411	0.001045838	0.001424581	0.001271934	0.00058534	0.001779003	0.000771066	0.000981785	0.001046734	0.000559458	0.000604177	0.001276253	0.000908011	0.000908011	0.000536193	0.000652536	0.000478113	0.000271542	0.000143988	0.000506038	0.000667186	0.000936183	0.00049106	0.00084432	0.000257666	0.000275851	0.0006121	0.001443721	0.000710337	0.000943663	0.001513718	0.000660145	0.000768034	0.00029401
k__Bacteria; p__Acidobacteria; c__Acidobacteriia; o__Acidobacteriales; f__uncultured_bacterium_o_Acidobacteriales; g__uncultured_bacterium_o_Acidobacteriales; s__uncultured_bacterium_o_Acidobacteriales	OTU7679	0.000913487	0.00034827	0.000488572	0.000663215	0.000502793	0.000375799	0.000239457	0.000225507	0.000313245	0.000668449	0.000410484	0.000580179	0.0003884	0.000268685	0.000232823	0.000232823	0.000474325	0.00036002	0.003346791	0.000973027	0.001043916	0.00119609	0.001223174	0.000748947	0.00216644	0.001190708	0.002171752	0.000866961	0.001150748	0.000944981	0.000741221	0.000912208	0.000324368	0.000630139	0.000384017	0.000661521
k__Bacteria; p__Acidobacteria; c__Thermoanaerobaculia; o__Thermoanaerobaculales; f__Thermoanaerobaculaceae; g__Subgroup_10; s__uncultured_bacterium_g_Subgroup_10	OTU534	0.001988178	0.00034827	0.000212422	0.003494631	0.00075419	0.000896135	0.000665159	0.000350789	0.001301173	0.000710227	0.000718347	0.000248648	0.001273088	0.000268685	0.000605341	0.000325953	0.000226851	0.000405022	0.000371866	0.000429942	0.000287977	0.000759057	0.000806183	0.00056171	0.000317745	0.000909268	0.000257666	0.00059111	0.00195872	0.000603738	0.001328021	0.000786386	0.000675767	0.000360079	0.001632073	0.000845277
k__Bacteria; p__Proteobacteria; c__Alphaproteobacteria; o__Rhizobiales; f__Xanthobacteraceae; g__Pseudolabrys; s__uncultured_bacterium_g_Pseudolabrys	OTU3990	0.000537346	0.003923845	0.000998386	0.000739739	0.000251397	0.000144538	0.000558734	0.000576297	0.000578299	0.001504011	0.000615726	0.001968463	0.000690489	0.000223904	0.000279388	0.000186259	0.000989895	0.00054003	0.001992138	0.000678856	0.00075594	0.000437033	0.000138997	0.000374473	0.001213207	0.001342253	0.000404903	0.000630517	0.000954876	0.001443721	0.000401495	0.000440376	0.000324368	0.000210046	0.000710432	0.000441014
k__Bacteria; p__Verrucomicrobia; c__Verrucomicrobiae; o__Chthoniobacterales; f__Chthoniobacteraceae; g__Candidatus_Udaeobacter; s__uncultured_bacterium_g_Candidatus_Udaeobacter	OTU176	0.000134336	0.000208962	0.000318634	0.000408132	0.00027933	0.000520336	0.000558734	0.001152593	0.00045782	0.001775568	0.000759395	0.00062162	0.001208355	0.001410595	0.001140835	0.0007916	0.000453702	0.000832546	0.000557799	0.001086169	0.000827934	0.001357102	0.000750584	0.000873771	0.000548832	0.000519582	0.00058895	0.001300441	0.000440712	0.000472491	0.001297137	0.000912208	0.00081092	0.001200264	0.000460821	0.000882029
k__Bacteria; p__Chloroflexi; c__Anaerolineae; o__Anaerolineales; f__Anaerolineaceae; g__Anaerolinea; s__uncultured_bacterium_g_Anaerolinea	OTU305	0.000349275	0.000325052	0.000531056	0.000255083	0.000251397	0.000260168	0.000186245	0.000200451	0.00028915	0.001316009	0.001313548	0.001160357	0.000302089	0.001209082	0.001443505	0.001024423	0.000618684	0.000225012	0.001062473	0.001402969	0.001763859	0.001541116	0.001417769	0.000904977	0.00049106	0.000736074	0.000699378	0.000827554	0.00073452	0.000866233	0.000741221	0.000440376	0.000540614	0.000690152	0.000307214	0.001176038
k__Bacteria; p__Actinobacteria; c__Acidimicrobiia; o__Microtrichales; f__Ilumatobacteraceae; g__Ilumatobacter; s__uncultured_bacterium_g_Ilumatobacter	OTU196	0.000644815	4.64E-05	0.000169938	0.000331607	0.000921788	0.001416472	0.002261541	0.001302932	0.001542132	0.000188001	0.000123145	0.000227927	0.000366822	0.000335856	0.000535494	0.000465647	0.000123737	0.000472526	0.000398428	0.000588342	0.000611951	0.000897067	0.000416991	0.001185832	0.001068777	0.000627828	0.000441712	0.000906368	0.000465196	0.000419992	0.001667748	0.00144695	0.001865117	0.001260277	0.000537624	0.001065785
k__Bacteria; p__Acidobacteria; c__Blastocatellia_Subgroup_4; o__DS-100; f__uncultured_bacterium_o_DS-100; g__uncultured_bacterium_o_DS-100; s__uncultured_bacterium_o_DS-100	OTU353	0.000537346	0.000441142	0.000998386	0.000867281	0.00075419	0.000607059	0.000399095	0.000927086	0.00074697	0.000731116	0.000431008	0.000455855	0.000733644	0.000425418	0.000535494	0.000512212	0.00131986	0.00054003	0.000557799	0.001040912	0.000683945	0.000736055	0.000639386	0.00112342	0.00034663	0.001017514	0.000920234	0.000788146	0.000881424	0.000892482	0.000833874	0.001163851	0.00081092	0.000900198	0.001190453	0.000735024
k__Bacteria; p__Chloroflexi; c__Chloroflexia; o__Chloroflexales; f__Roseiflexaceae; g__uncultured_bacterium_f_Roseiflexaceae; s__uncultured_bacterium_f_Roseiflexaceae	OTU251	0.002283718	0.000371488	0.000488572	0.00102033	0.001340782	0.001936808	0.001197286	0.002856427	0.001542132	0.000417781	0.000677298	0.000476575	0.000539444	0.00055976	0.000721753	0.000372518	0.000453702	0.000742541	0.000265618	0.001040912	0.000683945	0.000230017	0.000250195	0.000655328	0.000317745	0.000238142	0.000772997	0.00059111	0.000514164	0.000446241	0.000525032	0.000629109	0.000324368	0.000210046	0.000422419	0.000771775
k__Bacteria; p__Actinobacteria; c__Acidimicrobiia; o__Microtrichales; f__uncultured_bacterium_o_Microtrichales; g__uncultured_bacterium_o_Microtrichales; s__uncultured_bacterium_o_Microtrichales	OTU12371	0.000752284	6.97E-05	0.001210808	0.000280591	0.000530726	0.000896135	0.000425702	0.000300677	0.000481916	0.00043867	0.000369435	0.00031081	0.000258933	0.000514979	0.000605341	0.000582059	0.000453702	0.000292516	0.000478113	0.000995655	0.001151908	0.000759057	0.001306572	0.000936183	0.000751033	0.000757723	0.000736187	0.001221627	0.001028328	0.00102373	0.000926526	0.001195307	0.001459657	0.001140251	0.000940842	0.001286292
k__Bacteria; p__Actinobacteria; c__Acidimicrobiia; o__uncultured_bacterium_c_Acidimicrobiia; f__uncultured_bacterium_c_Acidimicrobiia; g__uncultured_bacterium_c_Acidimicrobiia; s__uncultured_bacterium_c_Acidimicrobiia	OTU386	0.000913487	4.64E-05	0.000148696	0.000382624	0.000446927	0.001561009	0.000824797	0.000350789	0.000578299	0.000104445	0.000143669	0.000165765	0.000302089	0.000268685	0.0003958	0.000232823	0.000247474	9.00E-05	0.00058436	9.05E-05	0.000431965	0.000299022	0.000277994	0.000436886	0.00132875	0.000606179	0.000220856	0.001497478	0.00146904	0.002047459	0.001667748	0.002076059	0.001892148	0.001530337	0.001171252	0.001874311
k__Bacteria; p__Gemmatimonadetes; c__Gemmatimonadetes; o__Gemmatimonadales; f__Gemmatimonadaceae; g__uncultured_bacterium_f_Gemmatimonadaceae; s__uncultured_bacterium_f_Gemmatimonadaceae	OTU201	0.000134336	4.64E-05	0.000276149	0.000510165	0.00027933	2.89E-05	0.000239457	0.000100226	0.000313245	0.00129512	0.000513105	0.000435134	0.002459865	0.000604541	9.31E-05	0.000139694	0.000845535	0.000135007	0.001806205	0.000746741	0.000467963	0.001104083	0.001056377	0.00096739	0.000635489	0.001818536	0.000883425	0.00102459	0.000783488	0.000787484	0.00080299	0.000786386	0.000648736	0.000540119	0.000403218	0.002866593
k__Bacteria; p__Latescibacteria; c__uncultured_bacterium_p_Latescibacteria; o__uncultured_bacterium_p_Latescibacteria; f__uncultured_bacterium_p_Latescibacteria; g__uncultured_bacterium_p_Latescibacteria; s__uncultured_bacterium_p_Latescibacteria	OTU482	0.000241805	6.97E-05	6.37E-05	0.000663215	0.00122905	0.001474287	0.001622988	0.001302932	0.002024048	0.00043867	0.000287339	0.000352251	0.001122044	0.000985178	0.000535494	0.001047706	0.000371211	0.002475136	0.000212495	0.000362056	0.000539957	0.00066705	0.000111198	0.000343267	0.000288859	0.000411336	0.000147237	0.001261034	0.001126264	0.000314994	0.000555916	0.000471832	0.000459522	0.000270059	0.000960043	0.001764057
k__Bacteria; p__Chloroflexi; c__Anaerolineae; o__SBR1031; f__A4b; g__uncultured_bacterium_f_A4b; s__uncultured_bacterium_f_A4b	OTU273	8.06E-05	2.32E-05	0	0.000229574	0.000558659	0.000635967	0.000478914	0.00055124	0.000578299	0.000167112	0.000348911	0.000642341	0.001467288	0.000806054	0.001070988	0.002025564	0.000288719	0.001957608	0.00029218	0.000678856	0.000899928	0.00052904	0.000305793	0.001872367	0.001675381	0.000649477	0.000809806	0.000827554	0.000587616	0.000288744	0.000555916	0.000566198	0.00159481	0.001050231	0.000384017	0.000955531
k__Bacteria; p__Proteobacteria; c__Gammaproteobacteria; o__Betaproteobacteriales; f__SC-I-84; g__uncultured_bacterium_f_SC-I-84; s__uncultured_bacterium_f_SC-I-84	OTU3241	0.000537346	0.000859067	0.000318634	0.000484657	0.000586592	0.001040673	0.001064254	0.001002255	0.000650587	0.000480448	0.00024629	0.000497296	0.000668911	0.000291075	0.000558776	0.000442365	0.000164982	0.000292516	0.001035912	0.000294171	0.000719942	0.000368028	0.000750584	0.000904977	0.001588723	0.000692776	0.001030662	0.000512295	0.001126264	0.000918732	0.000957411	0.001509861	0.001297473	0.000930205	0.000748834	0.000771775
k__Bacteria; p__Acidobacteria; c__Acidobacteriia; o__Solibacterales; f__Solibacteraceae_Subgroup_3; g__Bryobacter; s__uncultured_bacterium_g_Bryobacter	OTU4763	0.000134336	0	0.000637267	0.000178558	0.000335196	0.000289076	0.000159638	0.000150338	0.000506012	0.001169786	0.001231451	0.000642341	0.0005826	0.001209082	0.000768317	0.001606482	0.001257991	0.000652536	0.00071717	0.000973027	0.001079914	0.00066705	0.001806961	0.000936183	0.000433288	0.000995865	0.001656421	0.001300441	0.000465196	0.000577488	0.000710337	0.000471832	0.000486552	0.000510112	0.000249611	0.000735024
k__Bacteria; p__Nitrospirae; c__Nitrospira; o__Nitrospirales; f__Nitrospiraceae; g__Nitrospira; s__uncultured_bacterium_g_Nitrospira	OTU343	0.000376142	0.000696541	0.000700994	0.00043364	0.000251397	0.000520336	0.001011042	0.003056878	0.000891545	0.001900902	0.000574677	0.001222519	0.001273088	0.000492589	0.0011874	0.000651906	0.002763456	0.001012556	0.000664046	0.000339428	0.000323974	0.000207016	0.000166796	0.000187237	0.000548832	0.000368037	0.000220856	0.000472888	0.000269324	0.00049874	0.00021619	0.000251644	0.000756859	0.000720158	0.00044162	0.000588019
k__Bacteria; p__Verrucomicrobia; c__Verrucomicrobiae; o__Pedosphaerales; f__Pedosphaeraceae; g__uncultured_bacterium_f_Pedosphaeraceae; s__uncultured_bacterium_f_Pedosphaeraceae	OTU621	0.000241805	2.32E-05	6.37E-05	0.000382624	0.000335196	0.000693782	0.000558734	0.000952142	0.000385533	0.000564004	0.001313548	0.000849547	0.001014155	0.001410595	0.002002282	0.003212964	8.25E-05	0.001710094	0.000664046	0.000294171	0.000827934	0.001426107	0.000361392	0.000811359	0.000259973	0.000238142	0.000294475	0.000669924	0.000220356	0.000183746	0.000401495	0.000314554	0.000756859	0.000720158	0.000652829	0.001286292
k__Bacteria; p__Proteobacteria; c__Gammaproteobacteria; o__Betaproteobacteriales; f__Nitrosomonadaceae; g__MND1; s__uncultured_bacterium_g_MND1	OTU239	8.06E-05	2.32E-05	0.000318634	0.000663215	0.000614525	0.000809412	0.000452308	0.00027562	0.000819257	0.000584893	0.000862016	0.000414413	0.000949422	0.000716493	0.00069847	0.001350376	0.000763044	0.001417578	0.000398428	0.000995655	0.001007919	0.000943071	0.001306572	0.001248245	0.00049106	0.001948432	0.002392609	0.00059111	0.000391744	0.000288744	0.000277958	0.000314554	0.000432491	0.000540119	0.000326415	0.000441014
k__Bacteria; p__Proteobacteria; c__Alphaproteobacteria; o__Rhodospirillales; f__Rhodospirillaceae; g__uncultured_bacterium_f_Rhodospirillaceae; s__uncultured_bacterium_f_Rhodospirillaceae	OTU406	0.000698549	0.000255398	0.000467329	0.001071347	0.000726257	0.000607059	0.001144073	0.000751691	0.000939736	0.00064756	0.000779919	0.000663061	0.000755222	0.000626931	0.000582059	0.000651906	0.000329965	0.000787543	0.000743731	0.000429942	0.000215983	0.000621047	0.000833982	0.000655328	0.000722147	0.00056288	0.000883425	0.000512295	0.00085694	0.001259975	0.000710337	0.000786386	0.000892012	0.000780172	0.000979244	0.001212789
k__Bacteria; p__Acidobacteria; c__Acidobacteriia; o__Subgroup_2; f__uncultured_bacterium_o_Subgroup_2; g__uncultured_bacterium_o_Subgroup_2; s__uncultured_bacterium_o_Subgroup_2	OTU128	0.000214938	9.29E-05	0.00123205	0.000688723	0.000865922	0.000317983	0.000478914	0.00027562	0.00103612	0.001065341	0.001867701	0.00031081	0.001078888	0.001209082	0.000675188	0.000558776	0.001237369	0.001080059	0.000849979	0.000362056	0.000143988	0.00119609	0.001362171	0.000717741	0.000288859	0.001298954	0.0011779	0.000788146	0.000587616	0.000183746	0.000679453	0.000503287	0.000297337	0.000270059	0.000460821	0.000588019
k__Bacteria; p__Actinobacteria; c__Actinobacteria; o__Frankiales; f__Frankiaceae; g__Jatrophihabitans; s__Jatrophihabitans_sp.	OTU3615	0.000564213	0.000510796	0.000955901	0.000739739	0.001201117	0.000693782	0.000931223	0.00082686	0.000819257	0.000292447	0.000492581	0.000331531	0.000668911	0.000246294	0.000558776	0.000256106	0.000577439	0.000382521	0.001354654	0.000701484	0.000611951	0.00080506	0.000361392	0.000499298	0.000664375	0.000692776	0.000699378	0.00102459	0.00110178	0.000734985	0.001235369	0.000943663	0.000756859	0.000450099	0.000768034	0.001286292
k__Bacteria; p__Proteobacteria; c__Gammaproteobacteria; o__Xanthomonadales; f__Xanthomonadaceae; g__Lysobacter; s__uncultured_bacterium_g_Lysobacter	OTU410	0.000456744	0.000185744	8.50E-05	0.000739739	0.001117318	0.002428237	0.00234136	0.001678777	0.00195176	0.000229779	0.000205242	0.000352251	0.001229933	0.000470198	0.001117553	0.001070988	0.000206228	0.001350074	7.97E-05	0.000135771	0.000179986	0.000391029	0.000194596	0.000624122	0.000577717	0.000757723	0.000257666	0.000197037	0.000293808	0.000629987	0.000432379	0.000408921	0.001216381	0.000510112	0.001171252	0.000404263
k__Bacteria; p__Acidobacteria; c__Subgroup_6; o__uncultured_bacterium_c_Subgroup_6; f__uncultured_bacterium_c_Subgroup_6; g__uncultured_bacterium_c_Subgroup_6; s__uncultured_bacterium_c_Subgroup_6	OTU179	0.00265986	0.000742977	0.002209194	0.00102033	0.000810056	0.000867227	0.000904616	0.002054623	0.001060215	0.000376003	0.000266814	0.000393693	0.000496289	0.000313466	0.000186259	0.00030267	0.000288719	0.000562531	0.00029218	0.00076937	0.000611951	0.000713053	0.000333593	0.000280855	0.000173315	0.000692776	0.000147237	0.001063997	0.000783488	0.00102373	0.000895642	0.000377465	0.000486552	0.000270059	0.000768034	0.000477766
k__Bacteria; p__Chloroflexi; c__KD4-96; o__uncultured_bacterium_c_KD4-96; f__uncultured_bacterium_c_KD4-96; g__uncultured_bacterium_c_KD4-96; s__uncultured_bacterium_c_KD4-96	OTU339	0.000779151	0.000882285	0.000785963	0.000637706	0.000614525	0.000693782	0.000798191	0.000927086	0.000361437	0.000396892	0.000143669	0.000186486	0.000345244	0.000246294	0.000279388	0.000162976	0.000185605	0.000315017	0.000982788	0.000701484	0.00050396	0.000713053	0.000361392	0.000904977	0.001011006	0.000541231	0.000662569	0.001103405	0.000881424	0.000944981	0.001667748	0.001321129	0.000973104	0.00159035	0.000998445	0.000661521
k__Bacteria; p__Actinobacteria; c__Actinobacteria; o__Corynebacteriales; f__Nocardiaceae; g__Rhodococcus; s__bacterium_GC452011	OTU195	8.06E-05	0.000208962	4.25E-05	7.65E-05	8.38E-05	0.00011563	0.000106425	0.000150338	9.64E-05	0.002840909	0.002175564	0.001927022	0.000453133	0.000447808	0.000558776	0.00069847	0.006867395	0.002790153	0.000318742	0.001063541	7.20E-05	0.000391029	0.000639386	0.000873771	0.000404402	0.000151545	0.000294475	7.88E-05	0.00012242	0.000104998	6.18E-05	6.29E-05	8.11E-05	0.00018004	0.000153607	0.000477766
k__Bacteria; p__Acidobacteria; c__Acidobacteriia; o__Acidobacteriales; f__uncultured_bacterium_o_Acidobacteriales; g__uncultured_bacterium_o_Acidobacteriales; s__uncultured_bacterium_o_Acidobacteriales	OTU450	0.000161204	0.000278616	0.000870932	0.000688723	0.000726257	0.000433614	0.000212851	0.000451015	0.00028915	0.000814672	0.001026209	0.00031081	0.000733644	0.000828445	0.000488929	0.000675188	0.000680553	0.000652536	0.000743731	0.000973027	0.000683945	0.001104083	0.001111976	0.000873771	0.000693261	0.000714425	0.001545993	0.000354666	0.000807972	0.000577488	0.000864758	0.001163851	0.000675767	0.000930205	0.000499222	0.000588019
k__Bacteria; p__Proteobacteria; c__Gammaproteobacteria; o__Betaproteobacteriales; f__Burkholderiaceae; g__Massilia; Unclassified	OTU1673	0.001047824	0.001114465	0.000807205	0.000765248	0.001815642	0.006359668	0.000824797	0.000776748	0.001903569	0.001128008	0.000595201	0.000538737	0.000345244	0.000626931	0.000512212	0.000186259	0.00014436	0.00072004	0.000106247	0.0001584	0.000143988	0.000207016	2.78E-05	9.36E-05	0.000115543	0.000259791	3.68E-05	0.000275851	0.000636584	0.000183746	0.000277958	0.000314554	0.000351399	0.000300066	0.000787235	0.000661521
k__Bacteria; p__Acidobacteria; c__Acidobacteriia; o__Solibacterales; f__Solibacteraceae_Subgroup_3; g__Bryobacter; s__uncultured_bacterium_g_Bryobacter	OTU152	0.000483611	0.000928721	8.50E-05	0.000357116	0.000726257	0.000375799	0.00058534	0.000476071	0.000650587	0.001253342	0.000164194	0.001947742	0.001380977	0.000985178	0.00069847	0.000442365	0.001093009	0.001530084	0.001035912	0.000497828	0.00025198	0.000690052	0.00094518	0.000499298	0.00216644	0.000454634	0.000993853	0.000275851	9.79E-05	0.000288744	0.000463263	0.000786386	0.000270307	0.000450099	7.68E-05	0.000477766
k__Bacteria; p__Proteobacteria; c__Deltaproteobacteria; o__Myxococcales; f__mle1-27; g__uncultured_bacterium_f_mle1-27; s__uncultured_bacterium_f_mle1-27	OTU245	0.000214938	2.32E-05	0.001062112	0.000382624	0.000167598	0.000520336	0.000319276	5.01E-05	0.000530108	0.001128008	0.001005685	0.000497296	0.000819955	0.000514979	0.001117553	0.000279388	0.001794184	0.000585032	0.000531237	0.00138034	0.000719942	0.000437033	0.000889581	0.000686535	0.000693261	0.000952567	0.001619612	0.000551702	0.000710036	0.000761235	0.000463263	0.000817842	0.00078389	0.000750165	0.000556825	0.000514517
k__Bacteria; p__Proteobacteria; c__Deltaproteobacteria; o__Myxococcales; f__Haliangiaceae; g__Haliangium; s__uncultured_bacterium_g_Haliangium	OTU389	0.000214938	6.97E-05	0.000446087	0.001504987	0.000446927	0.000607059	0.000824797	0.000801804	0.000795162	0.000919118	0.000779919	0.00124324	0.000625755	0.000671712	0.000512212	0.000372518	0.0011755	0.001395077	0.000929664	0.000746741	0.00050396	0.000943071	0.000333593	0.000374473	0.001473179	0.000995865	0.000441712	0.00043348	0.000514164	0.000288744	0.0005868	0.000503287	0.00037843	0.000720158	0.000748834	0.000441014
k__Bacteria; p__Proteobacteria; c__Gammaproteobacteria; o__Betaproteobacteriales; f__Burkholderiaceae; g__Ramlibacter; s__uncultured_bacterium_g_Ramlibacter	OTU5226	0.000403009	9.29E-05	0.000233665	0.000331607	0.00075419	0.000578152	0.000851403	0.000350789	0.000650587	0.000292447	0.000369435	0.000890989	0.000453133	0.000246294	0.000582059	0.000651906	0.000474325	0.000517528	0.000132809	0.000294171	0.000683945	0.000368028	0.000250195	0.000249649	0.000433288	0.000194843	0.000331284	0.000630517	0.001885268	0.002336203	0.001111832	0.00103803	0.002216516	0.001440317	0.001036846	0.001396545
k__Bacteria; p__Proteobacteria; c__Gammaproteobacteria; o__Betaproteobacteriales; f__A21b; g__uncultured_bacterium_f_A21b; s__uncultured_bacterium_f_A21b	OTU165	0.001826975	0.000301834	0.00123205	0.000994822	0.000810056	0.000867227	0.000798191	0.00090203	0.001084311	0.000584893	0.00088254	0.000683782	0.000604177	0.000604541	0.0007916	0.000651906	0.00051557	0.000382521	0.000318742	0.000565713	0.000971922	0.000943071	0.000361392	0.000343267	0.000375516	0.000432985	0.00055214	0.000354666	0.000710036	0.000918732	0.000710337	0.000440376	0.000567644	0.000480106	0.000537624	0.000404263
k__Bacteria; p__Chloroflexi; c__Anaerolineae; o__SBR1031; f__A4b; g__uncultured_bacterium_f_A4b; s__uncultured_bacterium_f_A4b	OTU7090	0.000214938	9.29E-05	6.37E-05	0.000484657	0.000726257	0.000578152	0.000638553	0.000175395	0.000337341	0.000146223	0.00038996	0.000455855	0.000949422	0.000492589	0.000442365	0.000977858	0.000701176	0.0018226	0.000796855	0.000294171	0.000467963	0.000759057	0.00044479	0.001903573	0.001848696	0.000887619	0.000809806	0.000945776	0.0006121	0.000446241	0.000494147	0.000849297	0.000675767	0.000750165	0.000787235	0.00091878
k__Bacteria; p__Acidobacteria; c__Blastocatellia_Subgroup_4; o__11-24; f__uncultured_bacterium_o_11-24; g__uncultured_bacterium_o_11-24; s__uncultured_bacterium_o_11-24	OTU169	0.002606126	0.000301834	0.000743479	0.000663215	0.000865922	0.00095395	0.000611946	0.001077424	0.00074697	0.000564004	0.000800443	0.000455855	0.000884688	0.000514979	0.00069847	0.000419082	0.000433079	0.000855047	0.000398428	0.000475199	0.000647948	0.001012076	0.000500389	0.000436886	0.000317745	0.000649477	0.000478522	0.000275851	0.0006121	0.00052499	0.0005868	0.000786386	0.00078389	0.000750165	0.000576026	0.000257258
k__Bacteria; p__Chloroflexi; c__JG30-KF-CM66; o__uncultured_bacterium_c_JG30-KF-CM66; f__uncultured_bacterium_c_JG30-KF-CM66; g__uncultured_bacterium_c_JG30-KF-CM66; s__uncultured_bacterium_c_JG30-KF-CM66	OTU2732	0.000832886	0.001114465	0.002485343	0.001734561	0.001201117	0.000809412	0.002022083	0.00090203	0.001590323	0.000271557	0.000102621	0.000207207	0.000151044	0.000223904	0.000186259	0.000232823	0.00065993	6.75E-05	0.000664046	0.001154055	0.001115911	0.000989074	0.000305793	0.000468092	0.000433288	0.000671126	0.000625759	0.000472888	0.000538648	0.000419992	0.00021619	0.000125822	0.000432491	0.000120026	0.000192009	0.000441014
k__Bacteria; p__Acidobacteria; c__Acidobacteriia; o__Acidobacteriales; f__Acidobacteriaceae_Subgroup_1; g__Granulicella; s__bacterium_Ellin5056	OTU291	8.06E-05	0.000394706	0.000722236	0.001275413	0.000698324	0.000607059	0.000691765	0.000325733	0.000506012	0.00064756	0.000513105	0.000580179	0.0005826	0.000223904	0.000349235	0.000162976	0.000783667	0.000585032	0.001089035	0.000407314	0.000359971	0.000621047	0.000611587	0.000468092	0.000664375	0.001039163	0.00055214	0.000788146	0.00159146	0.001364973	0.00080299	0.00103803	0.000648736	0.000420092	0.001324859	0.00062477
k__Bacteria; p__Verrucomicrobia; c__Verrucomicrobiae; o__Chthoniobacterales; f__Chthoniobacteraceae; g__Candidatus_Udaeobacter; s__uncultured_bacterium_g_Candidatus_Udaeobacter	OTU411	0.0014777	0.000510796	8.50E-05	2.55E-05	0.00027933	0.000578152	0.000319276	0.000952142	0.000313245	0.000731116	0.000841492	0.000497296	0.000604177	0.000895616	0.001583199	0.00069847	8.25E-05	0.000382521	0.000239057	0.000384685	0.001043916	0.001035078	0.000277994	0.000374473	0.000433288	0.000238142	0.000331284	0.001339849	0.0006121	0.000761235	0.000864758	0.000817842	0.001135289	0.000780172	0.001267257	0.001286292
k__Bacteria; p__Proteobacteria; c__Deltaproteobacteria; o__Myxococcales; f__Amb-16S-1034; g__uncultured_bacterium_f_Amb-16S-1034; s__uncultured_bacterium_f_Amb-16S-1034	OTU1070	0.000134336	2.32E-05	0.000127453	0.000637706	0.000558659	0.000289076	0.000478914	5.01E-05	0.000939736	0.000626671	0.001334072	0.001616212	0.000884688	0.000716493	0.00109427	0.001327094	0.001546711	0.001935106	0.000557799	0.000520456	0.000683945	0.000414031	0.00047259	0.000187237	0.000693261	0.000757723	0.000147237	0.000827554	0.000661068	0.000944981	0.000277958	0.00034601	0.000486552	0.000270059	0.001036846	0.000441014
k__Bacteria; p__Proteobacteria; c__Deltaproteobacteria; o__Myxococcales; f__BIrii41; g__uncultured_bacterium_f_BIrii41; s__uncultured_bacterium_f_BIrii41	OTU701	0.000214938	4.64E-05	4.25E-05	0.000408132	0.000949721	0.000404706	0.000718372	0.000451015	0.00120479	0.000396892	0.001539314	0.00093243	0.00144571	0.000850835	0.001699611	0.002095411	0.000371211	0.00146258	0.000132809	0.000429942	0.000719942	0.000299022	0.000166796	0.000436886	0.001011006	0.000389686	0.000404903	0.000551702	0.000832456	0.000183746	0.000185305	0.00034601	0.000567644	0.000480106	0.000748834	0.000845277
k__Bacteria; p__Gemmatimonadetes; c__Gemmatimonadetes; o__Gemmatimonadales; f__Gemmatimonadaceae; g__Gemmatimonas; s__uncultured_bacterium_g_Gemmatimonas	OTU228	0.000859753	0.001230555	0.000870932	0.000561182	0.000530726	0.000664874	0.000851403	0.00090203	0.000771066	0.000355114	0.000492581	0.000538737	0.000280511	0.000246294	0.000325953	0.000279388	0.000598061	0.000450025	0.000398428	0.00061097	0.000971922	0.000483036	0.000333593	0.000249649	0.000606603	0.000432985	0.000515331	0.000866961	0.001077296	0.001469971	0.000926526	0.000975119	0.000648736	0.000480106	0.000921641	0.001176038
k__Bacteria; p__Acidobacteria; c__Acidobacteriia; o__Solibacterales; f__Solibacteraceae_Subgroup_3; g__Candidatus_Solibacter; s__uncultured_bacterium_g_Candidatus_Solibacter	OTU312	0.000376142	0.000185744	0.000531056	0.001581512	0.001564246	0.000751597	0.000478914	0.000476071	0.00045782	0.000752005	0.001169879	0.000787385	0.001661488	0.000470198	0.000465647	0.000279388	0.000474325	0.001057558	0.000823417	0.001176684	0.000359971	0.000644048	0.000500389	0.00056171	0.000433288	0.000714425	0.000662569	0.000512295	0.000832456	0.000629987	0.000463263	0.000283099	0.000513583	0.000270059	0.00044162	0.000588019
k__Bacteria; p__Acidobacteria; c__Acidobacteriia; o__Solibacterales; f__Solibacteraceae_Subgroup_3; g__Bryobacter; s__uncultured_bacterium_g_Bryobacter	OTU6231	0.000241805	2.32E-05	0.000870932	0.000841772	0.000530726	0.000520336	0.000665159	0.000375846	0.000722874	0.001002674	0.000656774	0.000290089	0.001078888	0.000806054	0.0007916	0.000442365	0.000721798	0.00090005	0.001274968	0.000656227	0.000395968	0.000598045	0.000611587	0.000655328	0.000404402	0.000995865	0.000993853	0.001221627	0.0006121	0.000367493	0.0005868	0.000880752	0.000243276	0.000510112	0.000499222	0.00091878
k__Bacteria; p__Proteobacteria; c__Gammaproteobacteria; o__Betaproteobacteriales; f__Burkholderiaceae; g__Burkholderia-Caballeronia-Paraburkholderia; s__uncultured_bacterium_g_Burkholderia-Caballeronia-Paraburkholderia	OTU7817	0.000107469	0.000278616	0.000700994	0.001096855	0.001173184	0.001185211	0.000638553	0.000776748	0.00074697	0.000626671	0.001169879	0.000455855	0.001553599	0.000918006	0.000838164	0.000512212	0.000412456	0.000742541	0.000371866	0.000271542	0.000143988	0.000828062	0.00044479	0.000499298	0.000115543	0.00086597	0.000294475	0.000748739	0.000342776	0.001391222	0.000710337	0.000503287	0.001108258	9.00E-05	0.000384017	0.000588019
k__Bacteria; p__Acidobacteria; c__Acidobacteriia; o__Subgroup_2; f__uncultured_bacterium_o_Subgroup_2; g__uncultured_bacterium_o_Subgroup_2; s__uncultured_bacterium_o_Subgroup_2	OTU4380	0.000134336	2.32E-05	0.000424845	0.000229574	0.00027933	5.78E-05	0.000159638	7.52E-05	0.000192766	0.000793783	0.000677298	0.000476575	0.001510444	0.001321034	0.000209541	0.000256106	0.000989895	0.000562531	0.001620272	0.000565713	0.000395968	0.001081081	0.002084955	0.000842565	0.000375516	0.000801022	0.000809806	0.000827554	0.0006121	0.000288744	0.000772105	0.001226762	0.000486552	0.000330073	0.000576026	0.001506799
k__Bacteria; p__Proteobacteria; c__Alphaproteobacteria; o__Elsterales; f__URHD0088; g__uncultured_bacterium_f_URHD0088; s__uncultured_bacterium_f_URHD0088	OTU3940	0.000107469	0.000626886	0.000700994	0.000714231	0.00075419	0.000375799	0.000133032	0.000200451	0.000626491	0.000501337	0.000492581	0.000580179	0.000517866	0.000716493	0.000628623	0.001233964	0.000763044	0.000832546	0.000796855	0.001040912	0.000287977	0.001380104	0.001723563	0.001154626	0.00049106	0.001039163	0.001435565	0.000472888	0.000318292	0.000393742	0.000401495	0.000314554	0.000297337	0.000720158	0.00023041	0.000477766
k__Bacteria; p__Proteobacteria; c__Gammaproteobacteria; o__Salinisphaerales; f__Solimonadaceae; g__Polycyclovorans; s__uncultured_bacterium_g_Polycyclovorans	OTU266	0.000241805	2.32E-05	8.50E-05	0.001147871	0.001117318	0.001098488	0.001277105	0.000676522	0.000506012	0.000459559	0.001416169	0.00062162	0.000690489	0.000761274	0.001513352	0.000931294	0.000433079	0.000787543	0.000743731	0.000407314	0.000431965	0.000989074	0.000389192	0.000624122	0.000404402	0.000671126	0.000147237	0.000788146	0.00048968	0.000236245	0.000277958	0.000251644	0.000675767	0.000900198	0.000614428	0.00062477
k__Bacteria; p__Acidobacteria; c__Acidobacteriia; o__Acidobacteriales; f__Acidobacteriaceae_Subgroup_1; g__Edaphobacter; s__uncultured_bacterium_g_Edaphobacter	OTU184	0.000403009	0.000673322	0.000679752	0.000994822	0.001005587	0.000780505	0.000638553	0.000601353	0.000819257	0.000564004	0.000431008	0.000290089	0.000647333	0.000783664	0.000675188	0.000372518	0.000474325	0.00072004	0.000929664	0.000384685	0.000179986	0.000598045	0.000583787	0.000655328	0.000462174	0.000952567	0.000257666	0.000788146	0.000563132	0.000262495	0.000957411	0.001069485	0.000756859	0.000870191	0.001056047	0.000477766
k__Bacteria; p__Proteobacteria; c__Gammaproteobacteria; o__Betaproteobacteriales; f__Burkholderiaceae; g__Ramlibacter; s__uncultured_bacterium_g_Ramlibacter	OTU330	0.000510478	9.29E-05	0.000276149	0.000790756	0.000642458	0.000404706	0.000904616	0.002255074	0.000554204	0.000104445	0.000472056	0.000580179	0.000345244	0.000403027	0.000558776	0.002025564	0.000350588	0.000382521	0.000239057	0.000226285	0.000647948	0.000414031	8.34E-05	9.36E-05	0.000375516	0.000173194	0.000662569	0.000354666	0.001028328	0.001706216	0.000710337	0.000943663	0.001162319	0.001140251	0.000652829	0.000882029
k__Bacteria; p__Gemmatimonadetes; c__Gemmatimonadetes; o__Gemmatimonadales; f__Gemmatimonadaceae; g__Gemmatimonas; s__uncultured_bacterium_g_Gemmatimonas	OTU223	0.000537346	0.00046436	0.001083355	0.000510165	0.000391061	0.000375799	0.000452308	0.000526184	0.00028915	0.000960896	0.00088254	0.000911709	0.000647333	0.000179123	0.000349235	0.000209541	0.000907404	0.000292516	0.000451551	0.000520456	0.001079914	0.000759057	0.00047259	0.000374473	0.000462174	0.000692776	0.000846615	0.000827554	0.00097936	0.000656237	0.001111832	0.000817842	0.000486552	0.000240053	0.001286458	0.001102536
k__Bacteria; p__Acidobacteria; c__Subgroup_25; o__uncultured_bacterium_c_Subgroup_25; f__uncultured_bacterium_c_Subgroup_25; g__uncultured_bacterium_c_Subgroup_25; s__uncultured_bacterium_c_Subgroup_25	OTU412	0.000564213	0.00023218	0.001826833	0.000357116	0.000502793	0.000809412	0.000691765	0.000626409	0.00074697	0.000313336	0.000184718	0.000352251	0.000151044	0.000156733	0.000372518	0.000186259	0.000494947	4.50E-05	0.000478113	0.001742397	0.000683945	0.000299022	0.001084177	0.001248245	0.000317745	0.000974216	0.000404903	0.000669924	0.000587616	0.000944981	0.000370611	0.000377465	0.002162454	0.00132029	0.000652829	0.000183756
k__Bacteria; p__Acidobacteria; c__Holophagae; o__Subgroup_7; f__uncultured_bacterium_o_Subgroup_7; g__uncultured_bacterium_o_Subgroup_7; s__uncultured_bacterium_o_Subgroup_7	OTU440	0.000403009	0.000162526	0.00123205	0.000510165	0.000726257	0.000520336	0.000558734	0.000601353	0.000578299	0.000522226	0.000759395	0.000808106	0.000647333	0.001432986	0.000954576	0.001140835	0.000536193	0.000562531	0.000159371	0.001108798	0.001187905	0.0013341	0.000583787	0.000717741	0.000173315	0.000930917	0.000331284	0.000630517	0.000342776	0.000183746	0.000308842	0.000471832	0.000432491	0.000540119	0.000403218	0.000514517
k__Bacteria; p__Acidobacteria; c__Subgroup_6; o__uncultured_bacterium_c_Subgroup_6; f__uncultured_bacterium_c_Subgroup_6; g__uncultured_bacterium_c_Subgroup_6; s__uncultured_bacterium_c_Subgroup_6	OTU230	0.001235895	6.97E-05	0.000339876	0.000127541	0.000363128	0.001416472	0.000505521	0.000676522	0.000265054	0.000543115	0.000697822	0.000890989	0.000280511	0.000358246	0.00258434	0.001816023	0.000474325	0.000202511	0.000185933	0.000339428	0.000647948	0.000322024	0.00044479	0.00112342	0.00034663	0.000346388	0.000220856	0.000630517	0.000220356	0.000682486	9.27E-05	0.000188733	0.001892148	0.001380304	0.000652829	0.000404263
k__Bacteria; p__Acidobacteria; c__Thermoanaerobaculia; o__Thermoanaerobaculales; f__Thermoanaerobaculaceae; g__Subgroup_10; s__uncultured_bacterium_g_Subgroup_10	OTU316	0.002928533	2.32E-05	0.000828448	0.000663215	0.000251397	0.00095395	0.000133032	0.000200451	0.000481916	0.00020889	0.000779919	0.000186486	0.001208355	0.000291075	0.000279388	0.000232823	8.25E-05	0.000202511	0.000318742	0.00061097	0.001331893	0.001104083	0.000778383	0.000218443	0.000751033	0.000541231	0.000294475	0.000118222	0.000807972	0.00052499	0.002470737	0.000534743	0.000513583	0.000450099	0.000480022	0.000992282
k__Bacteria; p__Acidobacteria; c__Acidobacteriia; o__Solibacterales; f__Solibacteraceae_Subgroup_3; g__Bryobacter; s__uncultured_bacterium_g_Bryobacter	OTU423	0.001101558	0.000162526	0.000446087	0.001530495	0.001089385	0.000982858	0.000691765	0.000626409	0.000433724	0.000543115	0.000800443	0.000455855	0.001143622	0.000358246	0.000256106	0.000465647	0.000474325	0.001350074	0.000451551	0.000497828	0.000539957	0.000621047	0.000611587	0.000249649	0.000433288	0.000454634	0.000809806	0.000709332	0.000930392	0.000419992	0.000494147	0.000660564	0.000324368	0.000360079	0.000652829	0.000588019
k__Bacteria; p__Proteobacteria; c__Deltaproteobacteria; o__Myxococcales; f__BIrii41; g__uncultured_bacterium_f_BIrii41; s__uncultured_bacterium_f_BIrii41	OTU430	0.000107469	4.64E-05	0.000403603	0.000663215	0.001089385	0.001329749	0.000904616	0.00082686	0.000626491	0.000689338	0.000985161	0.00093243	0.00144571	0.000895616	0.001257247	0.000605341	0.001010518	0.001890104	0.000876541	0.000271542	0.000143988	0.000368028	0.000194596	6.24E-05	0.000577717	0.00028144	0.000404903	0.000275851	0.000514164	0.00052499	0.000277958	0.000251644	0.000189215	0.000840185	0.000249611	0.000367512
k__Bacteria; p__Chloroflexi; c__Ktedonobacteria; o__C0119; f__uncultured_bacterium_o_C0119; g__uncultured_bacterium_o_C0119; s__uncultured_bacterium_o_C0119	OTU109	0.000698549	0.000719759	0.001019628	0.000612198	0.00047486	0.00083832	0.000798191	0.00055124	0.000506012	0.000313336	0.000184718	0.00031081	0.000431555	0.000358246	0.000232823	0.000279388	0.000742421	0.000157509	0.001142159	0.000565713	0.000683945	0.000460035	0.001028578	0.000655328	0.001126549	0.000584529	0.000809806	0.000394073	0.000881424	0.000761235	0.000401495	0.000943663	0.000946074	0.000600132	0.000537624	0.00062477
k__Bacteria; p__Actinobacteria; c__Actinobacteria; o__Micromonosporales; f__Micromonosporaceae; g__Catellatospora; s__Catellatospora_sp._NX-6	OTU2558	0.000322407	0.001369863	0.000339876	0.00043364	0.001061453	0.00072269	0.000638553	0.000977199	0.000337341	0.000480448	0.00088254	0.001533329	0.000431555	0.00053737	0.000977858	0.0003958	0.000598061	0.000585032	0.000239057	0.000248914	0.000791937	0.000253019	8.34E-05	0.000624122	0.001068777	0.000432985	0	0.000512295	0.000440712	0.000603738	0.0005868	0.000566198	0.000648736	0.000600132	0.000748834	0.001249541
k__Bacteria; p__Gemmatimonadetes; c__Gemmatimonadetes; o__Gemmatimonadales; f__Gemmatimonadaceae; g__uncultured_bacterium_f_Gemmatimonadaceae; s__uncultured_bacterium_f_Gemmatimonadaceae	OTU173	0.000483611	0.000301834	0.001741864	0.000739739	0.000614525	0.000664874	0.000186245	0.000325733	0.000795162	0.000752005	0.000862016	0.000518017	0.000517866	0.000358246	0.000558776	0.00030267	0.000350588	0.000292516	0.000239057	0.000882513	0.000791937	0.000598045	0.000528189	0.000530504	0.000173315	0.000779373	0.000736187	0.000906368	0.0006121	0.00102373	0.000710337	0.000754931	0.00078389	0.000570125	0.000576026	0.000735024
k__Bacteria; p__Actinobacteria; c__Actinobacteria; o__Frankiales; f__Acidothermaceae; g__Acidothermus; s__uncultured_bacterium_g_Acidothermus	OTU549	0	0.00315765	8.50E-05	0	2.79E-05	5.78E-05	0	0.000200451	4.82E-05	6.27E-05	6.16E-05	0.012577443	2.16E-05	2.24E-05	9.31E-05	2.33E-05	8.25E-05	6.75E-05	0.000982788	9.05E-05	7.20E-05	0.000115009	2.78E-05	0	0.003957364	2.16E-05	3.68E-05	3.94E-05	7.35E-05	7.87E-05	0	3.15E-05	2.70E-05	0	3.84E-05	7.35E-05
k__Bacteria; p__Actinobacteria; c__Acidimicrobiia; o__Microtrichales; f__Ilumatobacteraceae; g__CL500-29_marine_group; s__uncultured_bacterium_g_CL500-29_marine_group	OTU221	0.001343364	0.000162526	0.000637267	0.000382624	0.000363128	0.001358656	0.000931223	0.00055124	0.000530108	0.000167112	0.000266814	0.00031081	0.000323666	0.000223904	0.000512212	0.000535494	0.000123737	9.00E-05	0.000398428	0.001018284	0.001547876	0.000414031	0.00044479	0.001092214	0.000606603	0.000368037	0.000736187	0.000630517	0.000685552	0.000629987	0.00080299	0.000503287	0.001432626	0.001110244	0.000576026	0.000441014
k__Bacteria; p__Acidobacteria; c__Holophagae; o__Subgroup_7; f__uncultured_bacterium_o_Subgroup_7; g__uncultured_bacterium_o_Subgroup_7; s__uncultured_bacterium_o_Subgroup_7	OTU556	0.0014777	0.000696541	0.000828448	0.000535673	0.000642458	0.000751597	0.000532127	0.000977199	0.000506012	0.000501337	0.000615726	0.000683782	0.000625755	0.000626931	0.000628623	0.000558776	0.000536193	0.000405022	0.000132809	0.000791999	0.000647948	0.000552041	0.000250195	0.000218443	0.000259973	0.000541231	0.000294475	0.000354666	0.000954876	0.000892482	0.000833874	0.000723475	0.000702798	0.000600132	0.00067203	0.000698273
k__Bacteria; p__Actinobacteria; c__Actinobacteria; o__Catenulisporales; f__Catenulisporaceae; g__Catenulispora; s__Catenulispora_sp.	OTU584	0.000268673	0.000278616	0.001274535	0.000510165	0.000418994	0.00011563	0.000611946	0.000350789	0.000578299	0.000543115	0.000615726	0.000663061	0.000712066	0.000291075	0.0003958	0.000139694	0.000989895	0.000202511	0.000956226	0.000565713	0.000395968	0.000437033	0.000722784	0.000499298	0.000635489	0.002013379	0.000846615	0.000709332	0.00110178	0.00102373	0.000432379	0.000786386	0.000324368	0.000210046	0.000844838	0.000771775
k__Bacteria; p__Proteobacteria; c__Deltaproteobacteria; o__Myxococcales; f__Haliangiaceae; g__Haliangium; s__uncultured_bacterium_g_Haliangium	OTU217	8.06E-05	0	0.000552298	0.000561182	0.000223464	0.000433614	0.000212851	0	0.000240958	0.000731116	0.00088254	0.000704503	0.000302089	0.000291075	0.000768317	0.0003958	0.001794184	0.000157509	0.001221844	0.001312455	0.001259899	0.000253019	0.001084177	0.00056171	0.000577717	0.001450499	0.000772997	0.000354666	0.00073452	0.001049979	9.27E-05	0.000377465	0.00040546	0.001260277	0.000748834	0.00029401
k__Bacteria; p__Actinobacteria; c__Acidimicrobiia; o__Microtrichales; f__Ilumatobacteraceae; g__uncultured_bacterium_f_Ilumatobacteraceae; s__uncultured_bacterium_f_Ilumatobacteraceae	OTU342	0.00088662	0.000534014	0.000509814	0.000255083	0.00047486	0.000751597	0.000957829	0.00082686	0.000506012	0.000376003	0.000205242	0.000290089	0.000323666	0.000179123	0.0003958	0.000232823	0.000226851	0.000135007	0.000504675	0.001131427	0.001583873	0.001104083	0.000583787	0.000904977	0.000693261	0.000801022	0.00058895	0.000512295	0.000416228	0.000551239	0.00080299	0.000597653	0.000864982	0.000810178	0.000729633	0.000771775
k__Bacteria; p__Actinobacteria; c__MB-A2-108; o__uncultured_bacterium_c_MB-A2-108; f__uncultured_bacterium_c_MB-A2-108; g__uncultured_bacterium_c_MB-A2-108; s__uncultured_bacterium_c_MB-A2-108	OTU295	0.000322407	0.000255398	0.000403603	0.000535673	0.000726257	0.000751597	0.000824797	0.000601353	0.000674683	0.000313336	0.000451532	0.00031081	0.000237355	0.000403027	0.000582059	0.000349235	0.00014436	0.000337519	0.000664046	0.000724113	0.000719942	0.000506038	0.00044479	0.000780153	0.000895462	0.00084432	0.000515331	0.001063997	0.000465196	0.00052499	0.000957411	0.001163851	0.000973104	0.000990218	0.000960043	0.000588019
k__Bacteria; p__Acidobacteria; c__Subgroup_6; Unclassified; Unclassified; g__Vicinamibacter; s__uncultured_bacterium_g_Vicinamibacter	OTU311	0.001504567	0.001300209	0.000616025	0.000892789	0.000642458	0.000635967	0.000399095	0.000726635	0.000602395	0.000313336	0.000307863	0.000414413	0.000366822	0.000268685	0.00030267	0.000279388	0.000206228	0.000967553	0.000398428	0.000294171	0.000575954	0.000644048	0.00044479	0.000592916	0.000664375	0.000692776	0.000368094	0.000512295	0.000563132	0.000629987	0.001111832	0.000786386	0.000594675	0.000780172	0.000806436	0.000588019
k__Bacteria; p__Gemmatimonadetes; c__Gemmatimonadetes; o__Gemmatimonadales; f__Gemmatimonadaceae; g__Gemmatimonas; s__uncultured_bacterium_g_Gemmatimonas	OTU7182	0.00029554	2.32E-05	0.001317019	0.000484657	0.000335196	0.000346891	0.000345883	0.000175395	0.000481916	0.000919118	0.000985161	0.00062162	0.000604177	0.001074739	0.000419082	0.0003958	0.001072386	0.000652536	0.000451551	0.001448226	0.001223902	0.000552041	0.001056377	0.000624122	0.00034663	0.000584529	0.001067472	0.000551702	0.000587616	0.000419992	0.000463263	0.000377465	0.000351399	0.000420092	0.000384017	0.000330761
k__Bacteria; p__Actinobacteria; c__Actinobacteria; o__Corynebacteriales; f__Mycobacteriaceae; g__Mycobacterium; s__Mycobacterium_sp._RS-40	OTU839	0.000913487	0.000766195	0.000446087	0.00043364	0.000586592	0.000549244	0.000798191	0.000952142	0.000602395	0.000188001	0.000369435	0.000642341	0.000453133	0.000492589	0.000628623	0.000139694	0.000329965	0.00036002	0.000929664	0.000362056	0.00050396	0.000460035	0.000500389	0.000655328	0.000808804	0.000368037	0.000110428	0.000748739	0.000807972	0.000971231	0.001328021	0.00069202	0.000567644	0.000510112	0.000921641	0.000882029
k__Bacteria; p__Bacteroidetes; c__Bacteroidia; o__Chitinophagales; f__Chitinophagaceae; g__Flavisolibacter; s__uncultured_bacterium_g_Flavisolibacter	OTU322	0.000483611	0.000859067	0.000424845	0.000637706	0.00075419	0.001416472	0.001090861	0.000701579	0.000578299	0.000584893	0.000225766	0.000787385	0.000258933	0.000291075	0.000651906	0.000256106	0.000206228	0.000247514	0.000371866	0.000203657	0.000287977	0.000299022	0.000416991	0.00056171	0.001039891	0.000909268	0.000257666	0.000354666	0.000930392	0.001154977	0.000525032	0.000817842	0.001162319	0.000540119	0.001036846	0.000441014
k__Bacteria; p__Chloroflexi; c__Anaerolineae; o__SBR1031; f__A4b; g__uncultured_bacterium_f_A4b; s__uncultured_bacterium_f_A4b	OTU10714	0.00029554	0.000325052	4.25E-05	0.00058669	0.000782123	0.000607059	0.000798191	0.00027562	0.000915641	0.000522226	0.000554153	0.001160357	0.001186777	0.000447808	0.000861447	0.001117553	0.000350588	0.003060168	0.000345304	0.000271542	0.000611951	0.000184014	0.000250195	0.000343267	0.001155435	0.000541231	0.000294475	0.000275851	0.000318292	0.000288744	0.000370611	0.000754931	0.000540614	0.000540119	0.000268812	0.000514517
k__Bacteria; p__Chloroflexi; c__KD4-96; o__uncultured_bacterium_c_KD4-96; f__uncultured_bacterium_c_KD4-96; g__uncultured_bacterium_c_KD4-96; s__uncultured_bacterium_c_KD4-96	OTU13014	0.000188071	0.000139308	0.00019118	0.00043364	0.000418994	0.000346891	0.000452308	0.000425958	0.000385533	0.000396892	0.000513105	0.000227927	0.000668911	0.000380637	0.00030267	0.000325953	0.000845535	0.000607533	0.000265618	0.000995655	0.001187905	0.001035078	0.000277994	0.000780153	0.000375516	0.001060813	0.000883425	0.001221627	0.000587616	0.000183746	0.000988295	0.000817842	0.00081092	0.000660145	0.000556825	0.001727306
k__Bacteria; p__Acidobacteria; c__Blastocatellia_Subgroup_4; o__Blastocatellales; f__Blastocatellaceae; g__JGI_0001001-H03; s__uncultured_bacterium_g_JGI_0001001-H03	OTU405	0.002471789	0.00046436	0.000127453	0.000561182	0.000893855	0.00095395	0.001410137	0.000325733	0.000771066	0.000125334	0.000143669	0.000145045	0.0005826	0.000268685	0.000651906	0.000465647	0.000206228	0.000765042	0.00029218	0.000113143	0.000215983	0.000276021	0.000333593	0.000249649	0.000462174	0.000259791	0.000110428	0.00043348	0.000905908	0.000656237	0.001019179	0.000786386	0.001729964	0.000870191	0.000825637	0.000735024
k__Bacteria; p__Bacteroidetes; c__Bacteroidia; o__Chitinophagales; f__Chitinophagaceae; g__uncultured_bacterium_f_Chitinophagaceae; s__uncultured_bacterium_f_Chitinophagaceae	OTU174	0.000644815	0.000278616	0.000934659	0.000739739	0.000614525	0.00083832	0.000611946	0.000576297	0.000722874	0.000355114	0.000431008	0.000290089	0.000949422	0.000201514	0.000442365	0.00030267	0.000536193	0.000382521	0.000239057	0.000226285	0.000395968	0.000759057	0.000500389	0.00040568	0.000231087	0.00084432	0.000478522	0.000394073	0.00097936	0.000866233	0.00080299	0.000817842	0.000946074	0.000240053	0.002073693	0.000367512
k__Bacteria; p__Chloroflexi; c__OLB14; o__uncultured_bacterium_c_OLB14; f__uncultured_bacterium_c_OLB14; g__uncultured_bacterium_c_OLB14; s__uncultured_bacterium_c_OLB14	OTU269	0.000268673	0.00034827	0.00084969	0.001147871	0.001005587	0.000780505	0.001064254	0.000776748	0.001012024	0.000522226	0.000184718	0.000248648	0.000151044	0.000380637	0.00030267	0.000325953	0.000309342	0.000382521	0.001407777	0.000701484	0.000719942	0.000851064	0.000583787	0.000436886	0.000779919	0.001082462	0.000772997	0.000866961	0.000440712	0.000682486	0.00021619	0.000314554	0.000351399	0.000240053	0.00023041	0.000661521
k__Bacteria; p__Proteobacteria; c__Deltaproteobacteria; o__Myxococcales; f__Sandaracinaceae; g__uncultured_bacterium_f_Sandaracinaceae; s__uncultured_bacterium_f_Sandaracinaceae	OTU503	0.000241805	0	0.000233665	0.000663215	0.00047486	0.000607059	0.000186245	0.00027562	0.000602395	0.000522226	0.000656774	0.000600899	0.000258933	0.00111952	0.001164117	0.001816023	0.00103114	0.000765042	0.000318742	0.000814627	0.000467963	0.000989074	0.00091738	0.000904977	0.000722147	0.000736074	0.000846615	0.00043348	0.000391744	0.000183746	0.000432379	0.000408921	0.000351399	0.000360079	0.000288013	0.000551268
k__Bacteria; p__Acidobacteria; c__Subgroup_6; o__uncultured_bacterium_c_Subgroup_6; f__uncultured_bacterium_c_Subgroup_6; g__uncultured_bacterium_c_Subgroup_6; s__uncultured_bacterium_c_Subgroup_6	OTU401	0.002337453	0.000208962	0.000892174	0.000255083	0.000391061	0.001503194	0.001303712	0.000751691	0.000216862	0.000146223	0.000328387	0.000372972	0.000172622	0.000223904	0.001117553	0.000954576	0.000185605	0.000112506	0.000212495	0.000497828	0.001007919	0.000115009	0.000166796	0.000717741	0.000404402	0.00028144	0.000184047	7.88E-05	0.000269324	0.000892482	0.000277958	0.000251644	0.001865117	0.001260277	0.001152052	0.000220507
k__Bacteria; p__Gemmatimonadetes; c__Gemmatimonadetes; o__Gemmatimonadales; f__Gemmatimonadaceae; g__Gemmatirosa; s__uncultured_bacterium_g_Gemmatirosa	OTU199	0.002821064	0.002182494	0.00084969	0.000739739	0.000670391	0.001329749	0.000718372	0.000476071	0.000530108	0.000292447	0.000287339	0.000269369	0.000107889	0.000179123	0.000186259	0.000139694	0.00014436	0.00036002	0.00029218	0.000362056	0.000791937	0.000322024	0.000194596	0.000187237	0.000173315	0.000151545	0.000368094	0.00043348	0.000685552	0.000472491	0.000401495	0.000629109	0.000594675	0.000600132	0.001190453	0.001065785
k__Bacteria; p__Proteobacteria; c__Gammaproteobacteria; o__KF-JG30-C25; f__uncultured_bacterium_o_KF-JG30-C25; g__uncultured_bacterium_o_KF-JG30-C25; s__uncultured_bacterium_o_KF-JG30-C25	OTU365	0.00029554	0.000301834	0.000892174	0.000306099	8.38E-05	2.89E-05	0.000478914	0.000375846	7.23E-05	0.002464906	0.000944113	0.001616212	0.001035733	0.000111952	0.000116412	6.98E-05	0.001938544	9.00E-05	0.002921802	0.000724113	0.000395968	0.000345026	5.56E-05	0.000187237	0.00034663	0.001472148	0.000294475	0.000354666	0.001052812	0.000393742	0	0.000188733	0.000297337	0.000210046	9.60E-05	0.000588019
k__Bacteria; p__Acidobacteria; c__Acidobacteriia; o__Acidobacteriales; f__uncultured_bacterium_o_Acidobacteriales; g__uncultured_bacterium_o_Acidobacteriales; s__uncultured_bacterium_o_Acidobacteriales	OTU307	0.000510478	0.000812631	0.000127453	0.000816264	0.000921788	0.000809412	0.00058534	0.001353044	0.000698778	0.000355114	0.000492581	0.000683782	0.000625755	0.000470198	0.000651906	0.000349235	0.000247474	0.000405022	0.000504675	0.000271542	0.000143988	0.000414031	8.34E-05	0.000436886	0.000375516	0.000324739	0.000220856	0.000394073	0.001248684	0.001233725	0.000710337	0.000723475	0.000756859	0.000540119	0.001286458	0.000477766
k__Bacteria; p__Actinobacteria; c__Acidimicrobiia; o__uncultured_bacterium_c_Acidimicrobiia; f__uncultured_bacterium_c_Acidimicrobiia; g__uncultured_bacterium_c_Acidimicrobiia; s__uncultured_bacterium_c_Acidimicrobiia	OTU463	0.000483611	0.000278616	0.00038236	0.000408132	0.00027933	0.000578152	0.000532127	0.000225507	0.000337341	0.000355114	0.000328387	0.000124324	0.000237355	0.000313466	0.000209541	0.000209541	0.000226851	0.000270015	0.000557799	0.000339428	0.000467963	0.000460035	0.000277994	0.000748947	0.000953234	0.000671126	0.000478522	0.00102459	0.001052812	0.000971231	0.001513327	0.001289673	0.001135289	0.00141031	0.001075248	0.000845277
k__Bacteria; p__Actinobacteria; c__Acidimicrobiia; o__IMCC26256; f__uncultured_bacterium_o_IMCC26256; g__uncultured_bacterium_o_IMCC26256; s__uncultured_bacterium_o_IMCC26256	OTU672	0.000268673	0.000185744	0.000254907	0.000331607	0.000586592	0.000549244	0.001569775	0.000927086	0.000963832	0.000376003	0.00038996	0.000414413	0.000302089	0.000403027	0.00030267	0.000512212	0.000206228	0.000607533	0.000690608	0.000791999	0.000863931	0.000713053	0.000528189	0.000748947	0.00098212	0.000368037	0.000368094	0.000945776	0.000710036	0.000446241	0.000864758	0.000629109	0.000513583	0.000570125	0.000384017	0.00062477
k__Bacteria; p__Actinobacteria; c__Acidimicrobiia; o__IMCC26256; f__uncultured_bacterium_o_IMCC26256; g__uncultured_bacterium_o_IMCC26256; s__uncultured_bacterium_o_IMCC26256	OTU486	0.000483611	9.29E-05	0.00038236	0.000331607	0.00047486	0.00083832	0.000904616	0.000676522	0.000530108	0.000188001	0.000266814	0.000248648	0.0003884	0.000291075	0.000582059	0.000745035	0.000309342	0.000450025	0.000371866	0.000475199	0.000395968	0.00066705	0.00044479	0.000748947	0.001068777	0.000389686	0.000662569	0.000827554	0.000832456	0.000419992	0.000772105	0.000817842	0.001162319	0.001260277	0.000556825	0.000808526
k__Bacteria; p__Actinobacteria; c__Actinobacteria; o__Micromonosporales; f__Micromonosporaceae; g__Rugosimonospora; s__uncultured_bacterium_g_Rugosimonospora	OTU392	0.000483611	2.32E-05	0.001104597	0.000331607	0.000502793	0.000549244	0.000851403	0.000425958	0.000337341	0.000689338	0.001293024	0.000435134	0.000302089	0.000514979	0.000465647	0.000349235	0.000721798	0.000382521	0.000504675	0.000339428	0.000647948	0.000506038	0.00047259	0.000655328	0.000693261	0.000930917	0.000404903	0.001103405	0.000391744	0.000629987	0.000895642	0.000597653	0.000297337	0.000600132	0.000691231	0.000661521
k__Bacteria; p__Proteobacteria; c__Alphaproteobacteria; o__Micropepsales; f__Micropepsaceae; g__uncultured_bacterium_f_Micropepsaceae; s__uncultured_bacterium_f_Micropepsaceae	OTU7295	0.000107469	0.000255398	6.37E-05	0.00058669	0.000223464	0.000260168	0.000478914	0.000476071	0.000385533	0.000250668	0.000656774	0.000559458	0.000517866	0.000403027	0.000256106	0.000954576	0.000350588	0.001125062	0.000610922	0.000475199	0.000791937	0.000437033	0.000111198	0.000312061	0.000751033	0.000952567	0.000404903	0.001418663	0.00085694	0.000866233	0.000648569	0.001132396	0.000351399	0.000750165	0.001036846	0.000955531
k__Bacteria; p__Bacteroidetes; c__Bacteroidia; o__Sphingobacteriales; f__AKYH767; g__uncultured_bacterium_f_AKYH767; s__uncultured_bacterium_f_AKYH767	OTU271	0.0014777	0.000185744	0	0.000816264	0.000977654	0.001416472	0.001037648	0.001528439	0.001349365	0.000167112	0.000328387	0.000145045	0.001229933	0.000850835	0.000861447	0.001001141	6.19E-05	0.001192566	0.000159371	0.000135771	0.000143988	0.000621047	0.000166796	0.000468092	0.000115543	0.000432985	0.000257666	0.000157629	0.000685552	0.000314994	0.000463263	0.000566198	0.000486552	0.00018004	0.000307214	0.000477766
k__Bacteria; p__Actinobacteria; c__Thermoleophilia; o__Gaiellales; f__uncultured_bacterium_o_Gaiellales; g__uncultured_bacterium_o_Gaiellales; s__uncultured_bacterium_o_Gaiellales	OTU13828	0.000188071	0.000139308	0.001210808	0.000561182	0.000530726	0.000346891	0.000399095	0.000175395	0.000578299	0.000522226	0.00038996	0.00031081	0.0001942	0.000425418	0.00030267	6.98E-05	0.000329965	6.75E-05	0.000690608	0.00138034	0.000431965	0.001242093	0.001167575	0.001248245	0.00049106	0.001104111	0.001288328	0.000315259	0.000416228	0.000393742	0.000555916	0.000849297	0.000324368	0.000720158	0.000595227	0.000698273
k__Bacteria; p__Actinobacteria; c__Actinobacteria; o__Frankiales; f__uncultured_bacterium_o_Frankiales; g__uncultured_bacterium_o_Frankiales; s__uncultured_bacterium_o_Frankiales	OTU2306	0.000832886	0.000557232	0.000318634	0.00058669	0.000446927	0.000664874	0.00058534	0.000651466	0.000867449	0.00020889	0.000164194	0.000372972	0.000172622	0.000111952	0.000116412	0.000162976	0.000247474	0.000157509	0.000398428	0.0001584	0.00025198	0.000345026	0.000250195	0.000280855	0.000433288	0.000173194	3.68E-05	0.001142812	0.001248684	0.001391222	0.001358905	0.000880752	0.001540749	0.001020224	0.001574471	0.00091878
k__Bacteria; p__Latescibacteria; c__uncultured_bacterium_p_Latescibacteria; o__uncultured_bacterium_p_Latescibacteria; f__uncultured_bacterium_p_Latescibacteria; g__uncultured_bacterium_p_Latescibacteria; s__uncultured_bacterium_p_Latescibacteria	OTU139	2.69E-05	4.64E-05	0.000594783	0.000943805	0.000530726	0.000231261	0.000319276	0.000150338	0.000433724	0.001169786	0.000738871	0.000497296	0.001100466	0.000806054	0.000908011	0.000256106	0.001587956	0.001012556	0.000690608	0.000452571	0.000395968	0.000828062	0.00044479	0.00040568	0.000231087	0.000671126	0.000699378	0.00059111	0.000905908	0.000157497	0.000308842	0.000534743	0.000135153	0.000270059	0.000633628	0.00091878
k__Bacteria; p__Latescibacteria; c__uncultured_bacterium_p_Latescibacteria; o__uncultured_bacterium_p_Latescibacteria; f__uncultured_bacterium_p_Latescibacteria; g__uncultured_bacterium_p_Latescibacteria; s__uncultured_bacterium_p_Latescibacteria	OTU8712	0.000107469	0	0.000679752	0.000382624	0.000167598	8.67E-05	0.000186245	0.000225507	0.000337341	0.00194268	0.001621411	0.000165765	0.001078888	0.001321034	0.000139694	0.000442365	0.002557228	0.00072004	0.000212495	0.000271542	0.000431965	0.001288097	0.000778383	0.000218443	8.67E-05	0.000692776	0.001030662	0.000236444	0.000146904	0.00052499	0.000339726	0.000566198	0.000162184	0.000240053	0.00044162	0.000588019
k__Bacteria; p__Acidobacteria; c__Holophagae; o__Subgroup_7; f__uncultured_bacterium_o_Subgroup_7; g__uncultured_bacterium_o_Subgroup_7; s__uncultured_bacterium_o_Subgroup_7	OTU258	0.000161204	0	0.000276149	0.000841772	0.000865922	0.000809412	0.000718372	0.000626409	0.00103612	0.000480448	0.000348911	0.00031081	0.000668911	0.000649322	0.000605341	0.000535494	0.000701176	0.00072004	0.000371866	0.00092777	0.000287977	0.000989074	0.000722784	0.000468092	0.000259973	0.000497932	0.000846615	0.000472888	0.00085694	0.000288744	0.000339726	0.000471832	0.000243276	0.000390086	0.000998445	0.000588019
k__Bacteria; p__Chloroflexi; c__Anaerolineae; o__RBG-13-54-9; f__uncultured_bacterium_o_RBG-13-54-9; g__uncultured_bacterium_o_RBG-13-54-9; s__uncultured_bacterium_o_RBG-13-54-9	OTU175	0.000188071	0.00011609	0.000339876	0.000459149	0.000530726	0.000231261	0.000159638	0.000100226	0.000626491	0.000584893	0.000369435	0.000124324	0.0003884	0.001724061	0.000582059	0.000745035	0.00169107	0.000315017	0.000929664	0.000950398	0.000467963	0.000575043	0.001445569	0.001029802	0.000288859	0.000519582	0.001325137	0.000709332	0.000220356	0.000131247	0.000463263	0.000440376	0.000216245	0.000420092	0.000307214	0.000661521
k__Bacteria; p__Acidobacteria; c__Holophagae; o__Subgroup_7; f__uncultured_bacterium_o_Subgroup_7; g__uncultured_bacterium_o_Subgroup_7; s__uncultured_bacterium_o_Subgroup_7	OTU6807	0.001343364	2.32E-05	0.000318634	0.000816264	0.000446927	0.001243026	0.000691765	0.001353044	0.000939736	0.000250668	0.000102621	0.000103603	0.000561022	0.000425418	0.000232823	0.000232823	0.000226851	0.000382521	5.31E-05	0.000429942	0.000539957	0.000690052	0.000361392	0.000592916	0.000173315	0.000432985	0.000920234	0.000551702	0.000954876	0.000419992	0.000339726	0.000754931	0.000675767	0.000600132	0.00178568	0.000404263
k__Bacteria; p__Acidobacteria; c__Subgroup_6; o__uncultured_bacterium_c_Subgroup_6; f__uncultured_bacterium_c_Subgroup_6; g__uncultured_bacterium_c_Subgroup_6; s__uncultured_bacterium_c_Subgroup_6	OTU6012	0.001262762	9.29E-05	0	0.000459149	0.000865922	0.001127396	0.001277105	0.000726635	0.001012024	0.000167112	0.000164194	6.22E-05	0.000496289	0.000380637	0.000838164	0.001955717	0.000247474	0.000630035	0.000265618	0.000203657	3.60E-05	0.000207016	0.000361392	0.00040568	0.000519946	0.000497932	0.000147237	0.00043348	0.000416228	0.000209996	0.000555916	0.000975119	0.001405595	0.000960211	0.000691231	0.00029401
k__Bacteria; p__Gemmatimonadetes; c__Gemmatimonadetes; o__Gemmatimonadales; f__Gemmatimonadaceae; g__uncultured_bacterium_f_Gemmatimonadaceae; s__uncultured_bacterium_f_Gemmatimonadaceae	OTU372	0.000429876	9.29E-05	0.000403603	0.000535673	0.000391061	0.000433614	0.000239457	0.000927086	0.000698778	0.000522226	0.000718347	0.000372972	0.000604177	0.00055976	0.000535494	0.000256106	0.001093009	0.000472526	0.000424989	0.000588342	0.000359971	0.000828062	0.000889581	0.000686535	0.000433288	0.000627828	0.000920234	0.000788146	0.00048968	0.000472491	0.000772105	0.000534743	0.000432491	0.000420092	0.000652829	0.00062477
k__Bacteria; p__Proteobacteria; c__Gammaproteobacteria; o__Betaproteobacteriales; f__SC-I-84; g__uncultured_bacterium_f_SC-I-84; s__uncultured_bacterium_f_SC-I-84	OTU484	0.000617947	0.000975157	0.000169938	0.000255083	0.000418994	0.000607059	0.000771584	0.000626409	0.000650587	0.000459559	0.000348911	0.000808106	0.000819955	0.000470198	0.001164117	0.000908011	0.000268097	0.001147563	0.000212495	0.000248914	0.000467963	0.000230017	2.78E-05	0.000343267	0.000317745	0.000303089	0.000147237	0.000551702	0.000563132	0.000892482	0.000463263	0.000534743	0.001108258	0.000960211	0.000768034	0.000514517
k__Bacteria; p__Acidobacteria; c__Subgroup_6; o__uncultured_bacterium_c_Subgroup_6; f__uncultured_bacterium_c_Subgroup_6; g__uncultured_bacterium_c_Subgroup_6; s__uncultured_bacterium_c_Subgroup_6	OTU9156	0.000456744	4.64E-05	0.000403603	0.000331607	0.000307263	0.000607059	0.000425702	0.000375846	0.000240958	0.000501337	0.000800443	0.000600899	0.000712066	0.000694102	0.000675188	0.001070988	0.000494947	0.00090005	0.000424989	0.000724113	0.000467963	0.000759057	0.000694985	0.00056171	0.001068777	0.000606179	0.000404903	0.000669924	0.000195872	0.000393742	0.000432379	0.000660564	0.000756859	0.000720158	0.000576026	0.000367512
k__Bacteria; p__Acidobacteria; c__Blastocatellia_Subgroup_4; o__Pyrinomonadales; f__Pyrinomonadaceae; g__RB41; s__uncultured_bacterium_g_RB41	OTU6303	0.000698549	0.000208962	0.000509814	0.000331607	0.000530726	0.000780505	0.000558734	0.000501128	0.000506012	0.000459559	0.000328387	0.000518017	0.000345244	0.00053737	0.001117553	0.0003958	0.000742421	0.000157509	0.000371866	0.000633599	0.000647948	0.000368028	0.000694985	0.000873771	0.000375516	0.000671126	0.000441712	0.00043348	0.00036726	0.000472491	0.000401495	0.000408921	0.001405595	0.001110244	0.00088324	0.000330761
k__Bacteria; p__Chloroflexi; c__KD4-96; o__uncultured_bacterium_c_KD4-96; f__uncultured_bacterium_c_KD4-96; g__uncultured_bacterium_c_KD4-96; s__uncultured_bacterium_c_KD4-96	OTU10513	0.000268673	0.00023218	0.000488572	0.000127541	0.000251397	0.000549244	0.000638553	0.000676522	0.000192766	0.000564004	0.000328387	0.000455855	0.000172622	0.000291075	0.000535494	0.00069847	0.001381728	0.000157509	0.000424989	0.001425597	0.002195824	0.000414031	0.000500389	0.00096739	0.000548832	0.000649477	0.000294475	0.000472888	0.000342776	0.000393742	0.000154421	0.000534743	0.00081092	0.001020224	0.000537624	0.000404263
k__Bacteria; p__Proteobacteria; c__Alphaproteobacteria; o__Elsterales; f__uncultured_bacterium_o_Elsterales; g__uncultured_bacterium_o_Elsterales; s__uncultured_bacterium_o_Elsterales	OTU459	0.000994089	0.000812631	0.000531056	0.000357116	0.000502793	0.000317983	0.000665159	0.00090203	0.000481916	0.000856451	0.000820968	0.000745944	0.000539444	0.000380637	0.000884729	0.000651906	0.000536193	0.000765042	0.000531237	0.000362056	0.000215983	0.00052904	0.00047259	0.000468092	0.001126549	0.000519582	0.000257666	0.000315259	0.000269324	0.000341243	0.000555916	0.000377465	0.000594675	0.000810178	0.000422419	0.000183756
k__Bacteria; p__Acidobacteria; c__Subgroup_6; o__uncultured_bacterium_c_Subgroup_6; f__uncultured_bacterium_c_Subgroup_6; g__uncultured_bacterium_c_Subgroup_6; s__uncultured_bacterium_c_Subgroup_6	OTU453	0.002283718	0.000441142	6.37E-05	0.000382624	0.00075419	0.001040673	0.001569775	0.001302932	0.001060215	0.000250668	8.21E-05	0.000269369	0.0003884	0.000201514	0.000512212	0.001024423	0.000103114	0.000945052	0.000212495	0.000203657	7.20E-05	0.00052904	0.000194596	0.000187237	0.000548832	0.000541231	0.000147237	0.00043348	0.000563132	0.000682486	0.000339726	0.000440376	0.001027166	0.000420092	0.000633628	0.000147005
k__Bacteria; p__Proteobacteria; c__Gammaproteobacteria; o__Betaproteobacteriales; f__SC-I-84; g__uncultured_bacterium_f_SC-I-84; s__uncultured_bacterium_f_SC-I-84	OTU222	0.000483611	0.000278616	0.000573541	0.000357116	0.000307263	0.000520336	0.000452308	0.000400902	0.000361437	0.000376003	0.000492581	0.000559458	0.000215778	0.00053737	0.000721753	0.000628623	0.000639307	0.000315017	0.000345304	0.001086169	0.000647948	0.000552041	0.000667186	0.001185832	0.000288859	0.000627828	0.000404903	0.00043348	0.000538648	0.000734985	0.000494147	0.000503287	0.000919043	0.001080238	0.000787235	0.000404263
k__Bacteria; p__Acidobacteria; c__Subgroup_6; o__uncultured_bacterium_c_Subgroup_6; f__uncultured_bacterium_c_Subgroup_6; g__uncultured_bacterium_c_Subgroup_6; s__uncultured_bacterium_c_Subgroup_6	OTU873	0.0014777	0.000255398	8.50E-05	0.000357116	0.000921788	0.001011765	0.000744978	0.000876973	0.000698778	0.000313336	0.000266814	0.000435134	0.000841533	0.00058215	0.000745035	0.0011874	0.000288719	0.001395077	0.000265618	0.000135771	0.000323974	0.000345026	0.000111198	0.000312061	0.00034663	0.000368037	0.000257666	0.000709332	0.000563132	0.000393742	0.000617684	0.000408921	0.000946074	0.000510112	0.000499222	0.000183756
k__Bacteria; p__Verrucomicrobia; c__Verrucomicrobiae; o__Opitutales; f__Opitutaceae; g__Opitutus; s__uncultured_bacterium_g_Opitutus	OTU768	0.000107469	0	4.25E-05	0.000255083	8.38E-05	0.000375799	0.00029267	7.52E-05	0.000120479	0.000981785	0.002031895	0.000911709	0.001337822	0.001052349	0.00149007	0.001466788	0.000226851	0.001845101	0.000212495	0.000429942	0.000539957	0.000897067	0.000166796	0.000374473	0.000288859	0.000238142	0.000294475	0.000551702	0.000342776	0.000682486	0.000154421	0.000125822	0.000189215	0.000360079	0.000460821	0.000735024
k__Bacteria; p__Gemmatimonadetes; c__Gemmatimonadetes; o__Gemmatimonadales; f__Gemmatimonadaceae; g__uncultured_bacterium_f_Gemmatimonadaceae; s__uncultured_bacterium_f_Gemmatimonadaceae	OTU207	5.37E-05	0.001346645	0.000424845	0.00043364	0.000223464	0.000231261	0.000372489	0.000300677	0.000337341	0.000543115	0.000410484	0.00186486	0.000604177	6.72E-05	0.000162976	4.66E-05	0.00080429	0.00036002	0.001646834	0.000882513	0.000611951	0.000598045	0.000305793	0.00040568	0.001444294	0.000519582	0.000662569	0.000630517	0.000587616	0.000708736	0.00021619	0.000314554	0.000324368	0.000300066	0.000211209	0.000771775
k__Bacteria; p__Latescibacteria; c__uncultured_bacterium_p_Latescibacteria; o__uncultured_bacterium_p_Latescibacteria; f__uncultured_bacterium_p_Latescibacteria; g__uncultured_bacterium_p_Latescibacteria; s__uncultured_bacterium_p_Latescibacteria	OTU231	0.000107469	0	0.00084969	0.000357116	0.000363128	0.000202353	0.000452308	0.000701579	0.000361437	0.001023563	0.000759395	0.000290089	0.000733644	0.001052349	0.000442365	0.000605341	0.002062281	0.000810045	0.000132809	0.000543085	0.00050396	0.001265095	0.00044479	0.000249649	0.000259973	0.000801022	0.000809806	0.000788146	0.00024484	0.000131247	0.000494147	0.000283099	0.000432491	0.000210046	0.000153607	0.000735024
k__Bacteria; p__Proteobacteria; c__Alphaproteobacteria; o__Reyranellales; f__Reyranellaceae; g__Reyranella; s__uncultured_bacterium_g_Reyranella	OTU9316	0.000241805	0.001276991	0.000212422	0.000357116	0.000111732	0.000289076	0.000638553	0.000701579	0.000168671	0.000564004	0.000513105	0.001263961	0.000323666	0.000514979	0.000465647	0.000372518	0.000474325	0.00054003	0.000956226	0.000271542	0.000323974	0.000414031	0.000416991	0.000592916	0.002281984	0.000627828	0.00055214	0.000275851	0.00024484	0.000551239	0.000525032	0.000440376	0.000540614	0.000720158	0.00044162	0.000441014
k__Bacteria; p__Proteobacteria; c__Deltaproteobacteria; o__Myxococcales; f__Haliangiaceae; g__Haliangium; s__uncultured_bacterium_g_Haliangium	OTU8125	0.000698549	0.012282331	8.50E-05	7.65E-05	0	0	0.000106425	0.001628664	7.23E-05	0.000480448	0.000328387	0.000911709	8.63E-05	6.72E-05	2.33E-05	2.33E-05	0.000412456	2.25E-05	0.000478113	0.000316799	0.000215983	9.20E-05	0	0	8.67E-05	0.000129895	0	0.000197037	0.000293808	0.000288744	0	0	0	6.00E-05	5.76E-05	7.35E-05
k__Bacteria; p__Actinobacteria; c__Actinobacteria; o__Micrococcales; f__Intrasporangiaceae; g__uncultured_bacterium_f_Intrasporangiaceae; s__uncultured_bacterium_f_Intrasporangiaceae	OTU10549	0.000779151	0.001323427	0.000446087	0.000204066	0.000810056	0.000809412	0.001277105	0.00055124	0.000530108	0.000313336	0.000369435	0.000663061	0.0001942	0.000268685	0.000349235	0.000209541	0.000329965	0.000112506	0.000504675	0.000226285	0.00075594	0.000207016	0.000166796	0.000686535	0.000606603	0.000476283	0.000404903	0.000472888	0.000759004	0.000813734	0.000679453	0.000597653	0.000513583	0.000570125	0.001094449	0.000441014
k__Bacteria; p__Actinobacteria; c__Acidimicrobiia; o__IMCC26256; f__uncultured_bacterium_o_IMCC26256; g__uncultured_bacterium_o_IMCC26256; s__uncultured_bacterium_o_IMCC26256	OTU591	0.000456744	0.000255398	0.000488572	0.000714231	0.000530726	0.000635967	0.001090861	0.000601353	0.000481916	0.000313336	0.000369435	0.000538737	0.000345244	0.000313466	0.000442365	0.000419082	0.000391833	0.000135007	0.000664046	0.00076937	0.000863931	0.000943071	0.000528189	0.000686535	0.000866576	0.000454634	0.000699378	0.00059111	0.000195872	0.000551239	0.000494147	0.000597653	0.000513583	0.000750165	0.000307214	0.000477766
k__Bacteria; p__Proteobacteria; c__Gammaproteobacteria; o__Betaproteobacteriales; f__Burkholderiaceae; g__Cupriavidus; s__uncultured_bacterium_g_Cupriavidus	OTU454	0.000322407	6.97E-05	6.37E-05	0.000790756	0.000614525	0.001098488	0.000851403	0.000425958	0.000530108	0.00043867	0.00024629	0.000145045	0.000323666	0.000649322	0.000675188	0.001164117	0.000433079	0.000450025	0.000239057	0.0001584	0.000143988	0.000414031	0.00044479	0.000748947	0.000202201	0.000519582	0.000220856	0.00102459	0.000342776	0.000209996	0.000463263	0.000817842	0.000973104	0.00132029	0.00134406	0.000551268
k__Bacteria; p__Verrucomicrobia; c__Verrucomicrobiae; o__Opitutales; f__Opitutaceae; g__Lacunisphaera; s__uncultured_bacterium_g_Lacunisphaera	OTU385	5.37E-05	2.32E-05	2.12E-05	0.000357116	0.000363128	0.000202353	0.000452308	7.52E-05	0.00028915	0.001128008	0.002380806	0.001533329	0.001855688	0.000985178	0.001117553	0.000954576	0.000391833	0.001350074	0.000531237	0.000271542	0.000539957	0.000782059	0.000111198	0.000124824	0.00034663	0.00056288	3.68E-05	0.000630517	0.000220356	0.000419992	0.000185305	3.15E-05	2.70E-05	0.000270059	0.000249611	0.000551268
k__Bacteria; p__Proteobacteria; c__Gammaproteobacteria; o__Betaproteobacteriales; f__SC-I-84; g__uncultured_bacterium_f_SC-I-84; s__uncultured_bacterium_f_SC-I-84	OTU664	0.000161204	0.000162526	0.000828448	0.000331607	0.00027933	0.000578152	0.000904616	0.000300677	0.00028915	0.000543115	0.000513105	0.000518017	0.000302089	0.000470198	0.000349235	0.000861447	0.000391833	0.000157509	0.000318742	0.000520456	0.000647948	0.000276021	0.00044479	0.000717741	0.000433288	0.000411336	0.000368094	0.00043348	0.000587616	0.000944981	0.000617684	0.000283099	0.001405595	0.001830403	0.000921641	0.00029401
k__Bacteria; p__Actinobacteria; c__MB-A2-108; o__uncultured_bacterium_c_MB-A2-108; f__uncultured_bacterium_c_MB-A2-108; g__uncultured_bacterium_c_MB-A2-108; s__uncultured_bacterium_c_MB-A2-108	OTU345	0.000403009	0.00011609	0.002145467	0.001096855	0.001089385	0.000375799	0.000239457	0.000100226	0.000554204	6.27E-05	0.000225766	0.000145045	0.000172622	0.000313466	0.000488929	9.31E-05	0.000185605	6.75E-05	0.00071717	0.000181028	0.000539957	0.00052904	0.001417769	0.000624122	0.000259973	0.000606179	0.001067472	0.000709332	0.000440712	0.000577488	0.00080299	0.000503287	0.000621706	0.000510112	0.000307214	0.001065785
k__Bacteria; p__Actinobacteria; c__Actinobacteria; o__Frankiales; f__Acidothermaceae; g__Acidothermus; s__uncultured_bacterium_g_Acidothermus	OTU436	0.000268673	0.000626886	0.000467329	0.000739739	0.000446927	0.000491429	0.001410137	0.000526184	0.000313245	0.000710227	0.000574677	0.000745944	0.000453133	0.000694102	0.0003958	0.000256106	0.000701176	0.000315017	0.000849979	0.000475199	0.000575954	0.000414031	0.000416991	0.000592916	0.000779919	0.000303089	0.000404903	0.00043348	0.00036726	0.000472491	0.000710337	0.000534743	0.000270307	0.000480106	0.000614428	0.000477766
k__Bacteria; p__Acidobacteria; c__Subgroup_17; o__uncultured_bacterium_c_Subgroup_17; f__uncultured_bacterium_c_Subgroup_17; g__uncultured_bacterium_c_Subgroup_17; s__uncultured_bacterium_c_Subgroup_17	OTU355	0	0	0	0.001428462	0.001312849	0.00072269	0.000771584	0.000150338	0.000698778	0.000146223	0.000266814	0.000331531	0.001877266	0.000940397	0.000814882	0.002002282	8.25E-05	0.00236263	0.000664046	0.000384685	0.000215983	0.000506038	0.000222395	0.000624122	0.000433288	0.000303089	0.000294475	0.000118222	4.90E-05	0	9.27E-05	3.15E-05	0.000243276	0.000120026	0.000652829	0.000257258
k__Bacteria; p__Chloroflexi; c__Dehalococcoidia; o__S085; f__uncultured_bacterium_o_S085; g__uncultured_bacterium_o_S085; s__uncultured_bacterium_o_S085	OTU381	0.000779151	2.32E-05	0.000297391	0.000561182	0.000614525	0.000751597	0.000665159	0.001478326	0.000506012	0.000188001	0.000472056	0.000414413	0.000151044	0.000156733	0.00030267	0.000349235	0.000247474	0.000225012	0.000371866	0.000543085	0.00050396	0.00066705	0.000305793	0.000686535	0.000288859	0.000454634	0.000257666	0.000748739	0.001150748	0.000419992	0.000957411	0.000723475	0.00078389	0.000810178	0.000652829	0.000588019
k__Bacteria; p__Gemmatimonadetes; c__Gemmatimonadetes; o__Gemmatimonadales; f__Gemmatimonadaceae; g__uncultured_bacterium_f_Gemmatimonadaceae; s__uncultured_bacterium_f_Gemmatimonadaceae	OTU320	0.000537346	6.97E-05	0.000169938	0.001224396	0.000837989	0.000635967	0.00058534	0.000676522	0.000795162	0.000417781	0.000307863	0.000849547	0.000841533	0.000671712	0.000628623	0.001233964	0.000288719	0.000945052	0.000212495	0.000362056	0.000107991	0.000483036	8.34E-05	0.000468092	0.000375516	0.000497932	0.000147237	0.000748739	0.000587616	0.000288744	0.000308842	9.44E-05	0.000459522	0.000480106	0.000518423	0.001102536
k__Bacteria; p__Chloroflexi; c__Ktedonobacteria; o__C0119; f__uncultured_bacterium_o_C0119; g__uncultured_bacterium_o_C0119; s__uncultured_bacterium_o_C0119	OTU237	0.000940355	0.000139308	2.12E-05	0.000892789	0.001117318	0.001127396	0.000611946	0.001678777	0.001012024	0.000188001	8.21E-05	2.07E-05	0.0003884	0.000179123	0.000232823	0.000442365	0.000247474	0.000562531	0.000265618	0.000113143	0.000107991	0.000253019	0.000138997	0.000218443	0.000317745	0.000454634	0.000404903	0.001103405	0.000783488	0.000603738	0.000617684	0.000880752	0.000486552	0.000360079	0.001056047	0.000992282
k__Bacteria; p__Acidobacteria; c__Subgroup_6; o__uncultured_bacterium_c_Subgroup_6; f__uncultured_bacterium_c_Subgroup_6; g__uncultured_bacterium_c_Subgroup_6; s__uncultured_bacterium_c_Subgroup_6	OTU153	0.000349275	0.001393081	0.000934659	0.000790756	0.000586592	0.000520336	0.001303712	0.000601353	0.000626491	0.00064756	0.000164194	0.000393693	0.000474711	0.000179123	6.98E-05	6.98E-05	0.000164982	0.000630035	0.000664046	0.000565713	0.000575954	0.000851064	0.000166796	0.000312061	0.000462174	0.000432985	0.000441712	0.000985183	0.00024484	0.000682486	0.000370611	0.00034601	0.000297337	0.000330073	0.000787235	0.00062477
k__Bacteria; p__Acidobacteria; c__Acidobacteriia; o__Solibacterales; f__Solibacteraceae_Subgroup_3; g__Bryobacter; s__uncultured_bacterium_g_Bryobacter	OTU6944	0.000107469	0	0.000955901	0.000306099	0.00047486	0.000317983	0.000133032	2.51E-05	0.000409629	0.000376003	0.00038996	0.000145045	0.0007768	0.001343424	0.000721753	0.000419082	0.001794184	0.000337519	0.000398428	0.000429942	0.000395968	0.000552041	0.002057156	0.000530504	0.000144429	0.000476283	0.001398756	0.00059111	0.000269324	0.000131247	0.000648569	0.000440376	0.000594675	0.000240053	0.000153607	0.000477766
k__Bacteria; p__Acidobacteria; c__Subgroup_6; o__uncultured_bacterium_c_Subgroup_6; f__uncultured_bacterium_c_Subgroup_6; g__uncultured_bacterium_c_Subgroup_6; s__uncultured_bacterium_c_Subgroup_6	OTU2876	0.001047824	0.000255398	0.000276149	0.000280591	0.00047486	0.000982858	0.001223893	0.000576297	0.000939736	0.000271557	0.000369435	0.000207207	0.000561022	0.000470198	0.0007916	0.000954576	0.000268097	0.001102561	0.000185933	0.000181028	0.000215983	0.000253019	0.000166796	0.00040568	0.000404402	0.000303089	3.68E-05	0.00059111	0.000342776	0.000839983	0.000339726	0.000503287	0.001162319	0.000960211	0.000499222	0.000514517
k__Bacteria; p__Actinobacteria; c__Actinobacteria; o__Micromonosporales; f__Micromonosporaceae; g__Dactylosporangium; s__uncultured_bacterium_g_Dactylosporangium	OTU299	0.000188071	0.000534014	0.000297391	0.000408132	0.000726257	0.000607059	0.001011042	0.000651466	0.000481916	0.000543115	0.000964637	0.001015313	0.000819955	0.000671712	0.000861447	0.000442365	0.000350588	0.000630035	0.00029218	0.000384685	0.000539957	0.000345026	0.000222395	0.000374473	0.000953234	0.000454634	0.000110428	0.000551702	0.00048968	0.000262495	0.000772105	0.000786386	8.11E-05	0.000420092	0.000326415	0.000367512
k__Bacteria; p__Chloroflexi; c__Chloroflexia; o__Chloroflexales; f__Roseiflexaceae; g__uncultured_bacterium_f_Roseiflexaceae; s__uncultured_bacterium_f_Roseiflexaceae	OTU8279	0.001074691	0.000905503	0.000977143	0.000739739	0.001061453	0.000982858	0.001144073	0.001077424	0.000843353	0.000355114	0.000328387	0.000352251	0.000323666	0.000335856	0.000628623	0.000488929	0.000598061	0.000315017	0.000159371	0.000746741	0.000539957	0.000276021	0.000333593	0.000499298	0.00034663	0.000303089	0.000331284	0.000236444	0.000269324	0.000419992	0.000247074	0.000408921	0.000351399	0.000450099	0.000134406	0.000330761
k__Bacteria; p__Proteobacteria; c__Deltaproteobacteria; o__Myxococcales; f__Haliangiaceae; g__Haliangium; s__uncultured_bacterium_g_Haliangium	OTU268	0.001665771	0.000255398	0.00084969	0.000229574	0.000391061	0.000202353	0.000638553	0.001954397	0.000481916	0.000522226	0.000369435	0.00341891	0.000366822	0.000514979	0.000535494	0.000325953	0.000371211	0.000607533	0.000504675	0.000429942	0.000287977	0.000230017	0.000138997	0.000280855	0.001184321	0.000108246	0.000294475	0.000157629	0.000195872	0.000262495	9.27E-05	3.15E-05	0.000162184	0.000210046	0.00044162	0.000183756
k__Bacteria; p__Acidobacteria; c__Acidobacteriia; o__Solibacterales; f__Solibacteraceae_Subgroup_3; g__Candidatus_Solibacter; s__uncultured_bacterium_g_Candidatus_Solibacter	OTU10059	0.000241805	0	0.001083355	0.000255083	0.000223464	0.000780505	0.00029267	0.000125282	0.000192766	0.000522226	0.000923588	0.000538737	8.63E-05	0.000671712	0.001117553	0.001606482	0.000206228	6.75E-05	0.000504675	0.001516112	0.001511879	0.000276021	0.00091738	0.000936183	0.000288859	0.000346388	0.000404903	0.000354666	0.000269324	0.00102373	6.18E-05	6.29E-05	0.000594675	0.000420092	0.000153607	0.000220507
k__Bacteria; p__Bacteroidetes; c__Bacteroidia; o__Chitinophagales; f__Chitinophagaceae; g__Niastella; s__uncultured_bacterium_g_Niastella	OTU805	0.000188071	0.000162526	0.00038236	0.001300921	0.001340782	0.000462521	0.00117068	0.001027311	0.001349365	0.000250668	0.000287339	0.000518017	0.000755222	0.000470198	0.000232823	0.0003958	0.000206228	0.001372575	0.000106247	0.000181028	0.000323974	0.000437033	0.000333593	0.000312061	0.000404402	0.000259791	0.000184047	0.000551702	0.00048968	0.000918732	0.000308842	0.000251644	0.000513583	0.000150033	0.000825637	0.000367512
k__Bacteria; p__Acidobacteria; c__Acidobacteriia; o__Subgroup_2; f__uncultured_bacterium_o_Subgroup_2; g__uncultured_bacterium_o_Subgroup_2; s__uncultured_bacterium_o_Subgroup_2	OTU11123	0.000107469	0	0.000467329	0.00043364	0.000251397	0.000231261	5.32E-05	0.000751691	0.000216862	0.000605782	0.000718347	0.00031081	0.001165199	0.000447808	0.000162976	0.000209541	0.000391833	0.00072004	0.000451551	0.000362056	0.000395968	0.000690052	0.000361392	0.000717741	0.000462174	0.000736074	0.000662569	0.001142812	0.000783488	0.00052499	0.001050063	0.000566198	0.000486552	0.000690152	0.000787235	0.000661521
k__Bacteria; p__Proteobacteria; c__Gammaproteobacteria; o__Xanthomonadales; f__Xanthomonadaceae; g__Arenimonas; s__uncultured_bacterium_g_Arenimonas	OTU516	0.00059108	0.000255398	0.000339876	0.001351937	0.001061453	0.001300841	0.001489956	0.000200451	0.00149394	0.00020889	0.000328387	0.000455855	0.000453133	0.000313466	0.000558776	0.000512212	0.000123737	0.000877548	0.000185933	6.79E-05	7.20E-05	0.000460035	0.00044479	0.000156031	0.000259973	0.000238142	0.000184047	0.000275851	0.000905908	0.00102373	0.000494147	0.000251644	0.000351399	0.000330073	0.000556825	0.000551268
k__Bacteria; p__Acidobacteria; c__Holophagae; o__Subgroup_7; f__uncultured_bacterium_o_Subgroup_7; g__uncultured_bacterium_o_Subgroup_7; s__uncultured_bacterium_o_Subgroup_7	OTU281	5.37E-05	4.64E-05	0.00065851	0.000637706	0.000977654	0.000491429	0.000345883	0.00027562	0.000867449	0.000543115	0.00024629	0.00031081	0.000863111	0.001612109	0.000372518	0.000442365	0.000598061	0.00054003	0.000265618	0.000429942	0.000539957	0.001403105	0.000667186	0.000499298	0.000317745	0.000692776	0.000478522	0.000788146	0.000269324	2.62E-05	0.000401495	0.000566198	0.000351399	0.000270059	0.00023041	0.00062477
k__Bacteria; p__Gemmatimonadetes; c__Gemmatimonadetes; o__Gemmatimonadales; f__Gemmatimonadaceae; g__uncultured_bacterium_f_Gemmatimonadaceae; s__uncultured_bacterium_f_Gemmatimonadaceae	OTU226	8.06E-05	0.003575575	0.000254907	7.65E-05	8.38E-05	8.67E-05	0.000159638	0.000451015	0.000168671	0.000459559	6.16E-05	0.002527921	0.000151044	0.000134342	0.000162976	9.31E-05	0.000598061	0.000315017	0.00231088	0.000203657	0.000215983	0.000184014	2.78E-05	0.000156031	0.004044022	0.000346388	0.000184047	0.000472888	0.000342776	0.000262495	3.09E-05	3.15E-05	2.70E-05	6.00E-05	0.000211209	7.35E-05
k__Bacteria; p__Gemmatimonadetes; c__Gemmatimonadetes; o__Gemmatimonadales; f__Gemmatimonadaceae; g__uncultured_bacterium_f_Gemmatimonadaceae; s__uncultured_bacterium_f_Gemmatimonadaceae	OTU4606	5.37E-05	4.64E-05	0.000892174	0.000255083	0.000335196	0.000173445	7.98E-05	0.000125282	0.000554204	0.000334225	0.000656774	0.000600899	0.000798377	0.000783664	0.000512212	0.000442365	0.000948649	0.00090005	0.000690608	0.001086169	0.000611951	0.000598045	0.000694985	0.000842565	0.000519946	0.000671126	0.000957043	0.000394073	0.000318292	0.000472491	0.000370611	0.000440376	0.00040546	0.000240053	0.000153607	0.00062477
k__Bacteria; p__Proteobacteria; c__Alphaproteobacteria; o__Sphingomonadales; f__Sphingomonadaceae; g__Sphingomonas; s__uncultured_bacterium_g_Sphingomonas	OTU6798	0.000134336	0.00058045	6.37E-05	0.00015305	0.000670391	0.001271934	0.001809232	0.000425958	0.000602395	0.000146223	4.10E-05	0.000145045	0.000237355	2.24E-05	0.000558776	0.000768317	0.000288719	0.000270015	0.000159371	0.000203657	7.20E-05	9.20E-05	0.000111198	0.000312061	0.001646495	0.000454634	0.000147237	0.000275851	0.000465196	0.000918732	0.000648569	0.000534743	0.001702933	0.001230271	0.000940842	0.000477766
k__Bacteria; p__Chloroflexi; c__Anaerolineae; o__SBR1031; f__uncultured_bacterium_o_SBR1031; g__uncultured_bacterium_o_SBR1031; s__uncultured_bacterium_o_SBR1031	OTU213	0.000161204	6.97E-05	0.000127453	0.000408132	0.000251397	0.000317983	0.000266064	0.000325733	0.000361437	0.000417781	0.000800443	0.00031081	0.000798377	0.001074739	0.001583199	0.000512212	0.001340483	0.000742541	0.000132809	0.000520456	0.000863931	0.000506038	0.000389192	0.000530504	0.000548832	0.000259791	0.000515331	0.000709332	0.000416228	0.000288744	0.000772105	0.000817842	0.000324368	0.000630139	0.000153607	0.00029401
k__Bacteria; p__Proteobacteria; c__Alphaproteobacteria; o__Caulobacterales; f__Caulobacteraceae; g__Phenylobacterium; s__uncultured_bacterium_g_Phenylobacterium	OTU1306	0.001101558	0.000162526	0.000254907	0.001326429	0.000977654	0.000549244	0.000798191	0.000876973	0.00074697	0.000480448	0.000328387	0.000186486	0.0005826	0.000335856	0.000349235	0.000535494	0.000433079	0.000990054	0.00029218	0.000271542	0.00050396	0.001058079	0.000333593	0.000312061	0.00049106	0.000476283	0.000147237	0.000354666	0.000391744	0.000157497	0.000370611	0.000220188	0.00037843	0.000240053	0.000921641	0.000441014
k__Bacteria; p__Proteobacteria; c__Gammaproteobacteria; o__Betaproteobacteriales; f__A21b; g__uncultured_bacterium_f_A21b; s__uncultured_bacterium_f_A21b	OTU234	0.000161204	0.000185744	0.000488572	0.001147871	0.000670391	0.000780505	0.000399095	0.000851917	0.00074697	0.000564004	0.000143669	0.00031081	0.000798377	0.000918006	0.000325953	0.0003958	0.000701176	0.000742541	0.000212495	0.000520456	0.000143988	0.001081081	0.000611587	0.000374473	0.000606603	0.000368037	0.000478522	0.000275851	0.000416228	0.000209996	0.000525032	0.000440376	0.000324368	0.000270059	0.000556825	0.000588019
k__Bacteria; p__Chloroflexi; c__KD4-96; o__uncultured_bacterium_c_KD4-96; f__uncultured_bacterium_c_KD4-96; g__uncultured_bacterium_c_KD4-96; s__uncultured_bacterium_c_KD4-96	OTU9506	0.00059108	0.00023218	0.000212422	0.000178558	0.000195531	0.000173445	0.000665159	0.000526184	0.000409629	0.000292447	0.000164194	0.000248648	0.000237355	0.000514979	0.00030267	0.000465647	0.000309342	0.000337519	0.000424989	0.000814627	0.001331893	0.00052904	0.000416991	0.000998596	0.000548832	0.000303089	0.000404903	0.000669924	0.000318292	0.00049874	0.000648569	0.001006574	0.001135289	0.000930205	0.000576026	0.000661521
k__Bacteria; p__Proteobacteria; c__Deltaproteobacteria; o__Myxococcales; f__Polyangiaceae; g__Byssovorax; s__uncultured_bacterium_g_Byssovorax	OTU1166	0.000134336	9.29E-05	0.000169938	0.001147871	0.000670391	0.001069581	0.000665159	0.000175395	0.000433724	0.00043867	0.000677298	0.001346843	0.000884688	0.00058215	0.000884729	0.001373658	0.000288719	0.001665092	0.000398428	0.000226285	0.000359971	0.000161012	0.000250195	0.000280855	0.000722147	0.000324739	0.000184047	0.00043348	0.000538648	0.000131247	6.18E-05	0.000251644	0.000189215	0.00018004	0.000364816	0.000477766
k__Bacteria; p__Verrucomicrobia; c__Verrucomicrobiae; o__Chthoniobacterales; f__Chthoniobacteraceae; g__Candidatus_Udaeobacter; s__uncultured_bacterium_g_Candidatus_Udaeobacter	OTU3669	0.000188071	0.000139308	0.000276149	0.000204066	8.38E-05	0.000346891	0.000186245	0.000526184	0.000168671	0.001211564	0.00063625	0.000580179	0.001057311	0.00111952	0.000558776	0.000372518	0.000247474	0.000472526	0.000185933	0.001154055	0.000539957	0.000759057	0.000250195	0.000312061	0.000462174	0.00028144	0.000441712	0.001221627	0.000416228	0.000367493	0.000463263	0.000440376	0.000324368	0.000420092	0.000384017	0.001396545
k__Bacteria; p__Latescibacteria; c__uncultured_bacterium_p_Latescibacteria; o__uncultured_bacterium_p_Latescibacteria; f__uncultured_bacterium_p_Latescibacteria; g__uncultured_bacterium_p_Latescibacteria; s__uncultured_bacterium_p_Latescibacteria	OTU1031	0.000214938	6.97E-05	0.001147081	0.00058669	0.000670391	0.000231261	0.000266064	2.51E-05	0.000987928	0.000856451	0.001395645	0.000600899	0.0005826	0.002418163	0.000675188	0.001164117	0.001402351	0.000742541	2.66E-05	0.000113143	3.60E-05	0.000322024	0.000639386	0.000312061	5.78E-05	0.00056288	0.000404903	0.000394073	0.000171388	0.000131247	0.000185305	0.000157277	0.000108123	0.000150033	0.000153607	0.000220507
k__Bacteria; p__Proteobacteria; c__Deltaproteobacteria; o__Desulfarculales; f__Desulfarculaceae; g__uncultured_bacterium_f_Desulfarculaceae; s__uncultured_bacterium_f_Desulfarculaceae	OTU254	0.000107469	4.64E-05	0.000679752	0.000331607	0.000391061	0.000462521	0.000106425	0.000300677	0.000313245	0.000543115	0.00063625	0.000663061	0.000345244	0.000761274	0.001350376	0.001210682	0.000556816	0.000112506	0.000212495	0.000678856	0.000395968	0.000345026	0.001084177	0.001154626	0.000144429	0.000736074	0.000331284	0.000275851	0.000342776	0.000314994	0.000648569	0.000220188	0.000702798	0.000960211	0.000422419	0.00029401
k__Bacteria; p__Acidobacteria; c__Subgroup_6; o__uncultured_bacterium_c_Subgroup_6; f__uncultured_bacterium_c_Subgroup_6; g__uncultured_bacterium_c_Subgroup_6; s__uncultured_bacterium_c_Subgroup_6	OTU328	0.000779151	0.000162526	0.000297391	0.001045838	0.000698324	0.000693782	0.001037648	0.000300677	0.000650587	0.000229779	0.00024629	0.000248648	0.0005826	0.000268685	0.000419082	0.0003958	0.000226851	0.001102561	0.000159371	0.000384685	0.000215983	0.000552041	0.000222395	0.000280855	0.000115543	0.000519582	0.000257666	0.000275851	0.000440712	0.000236245	0.001451558	0.000566198	0.001351534	0.000600132	0.000729633	0.000367512
k__Bacteria; p__Bacteroidetes; c__Bacteroidia; o__Chitinophagales; f__Chitinophagaceae; g__Chitinophaga; s__uncultured_bacterium_g_Chitinophaga	OTU1081	8.06E-05	0.000278616	0.00038236	0.000535673	0.000335196	0.000289076	0.000106425	0.000225507	0.00028915	0.000417781	0.00088254	0.000331531	0.000863111	0.00058215	0.0003958	9.31E-05	0.000268097	0.000765042	0.001248406	0.000181028	0.000323974	0.000506038	0.000583787	0.000374473	0.000519946	0.000930917	0.000368094	0.000394073	0.000954876	0.001049979	0.0005868	0.000377465	0.00081092	0.000600132	0.000768034	0.000404263
k__Bacteria; p__Armatimonadetes; c__Fimbriimonadia; o__Fimbriimonadales; f__Fimbriimonadaceae; g__uncultured_bacterium_f_Fimbriimonadaceae; s__uncultured_bacterium_f_Fimbriimonadaceae	OTU333	8.06E-05	0.00011609	0.000361118	0.000408132	8.38E-05	0.000144538	0.000452308	0.000175395	9.64E-05	0.000710227	0.000820968	0.000331531	0.000690489	0.000179123	0.000349235	0.000325953	0.000350588	0.000427524	0.000424989	0.000633599	0.00050396	0.001610121	0.00047259	0.000249649	0.000259973	0.000476283	0.000662569	0.000354666	0.001126264	0.000971231	0.000833874	0.000597653	0.00040546	0.000480106	0.000940842	0.000955531
k__Bacteria; p__Proteobacteria; c__Gammaproteobacteria; o__Betaproteobacteriales; f__Nitrosomonadaceae; g__MND1; s__uncultured_bacterium_g_MND1	OTU288	0.000241805	9.29E-05	0.000424845	0.000306099	0.00047486	0.000433614	0.00029267	0.000425958	9.64E-05	0.000960896	0.00112883	0.000787385	0.000280511	0.000492589	0.001350376	0.001070988	0.000391833	0.000202511	0.000743731	0.00092777	0.000323974	0.000184014	0.000555988	0.000904977	0.000259973	0.000627828	0.00058895	0.000197037	7.35E-05	0.000367493	0.000123537	0.000251644	0.000919043	0.000840185	0.000422419	0.000257258
k__Bacteria; p__Acidobacteria; c__Holophagae; o__Subgroup_7; f__uncultured_bacterium_o_Subgroup_7; g__uncultured_bacterium_o_Subgroup_7; s__uncultured_bacterium_o_Subgroup_7	OTU1594	0.000107469	0.00011609	0.001486957	0.000816264	0.000698324	0.000635967	0.000319276	0.000125282	0.000819257	0.00043867	0.000287339	0.000455855	0.000366822	0.00170167	0.000675188	0.000884729	0.000556816	0.000405022	7.97E-05	0.000384685	0.00025198	0.001035078	0.000694985	0.000436886	0.000115543	0.00084432	0.000478522	0.000472888	0.00012242	0.000262495	0.000432379	0.000251644	0.000324368	0.000270059	0.000134406	0.000514517
k__Bacteria; p__Bacteroidetes; c__Bacteroidia; o__Sphingobacteriales; f__Sphingobacteriaceae; g__Mucilaginibacter; s__uncultured_bacterium_g_Mucilaginibacter	OTU218	0.000752284	0.00046436	0.001614411	0.000994822	0.001284916	0.000607059	0.00058534	0.000125282	0.000674683	0.000731116	0.001190403	0.000745944	0.000474711	0.000514979	0.000116412	0.000209541	0.000350588	0.000157509	0.000478113	0.000294171	0.00025198	0.000230017	0.00047259	3.12E-05	0.000259973	0.000476283	0.000404903	0.000394073	0.000416228	0.000734985	0.000277958	0.000188733	0.000621706	0.000270059	0.000384017	0.000220507
k__Bacteria; p__Proteobacteria; c__Deltaproteobacteria; o__Myxococcales; f__BIrii41; g__uncultured_bacterium_f_BIrii41; s__uncultured_bacterium_f_BIrii41	OTU1221	0.000214938	0.000139308	0	0.001045838	0.001340782	0.001156303	0.001516562	0.000300677	0.001012024	0.000146223	0.000307863	0.000953151	0.000819955	0.000470198	0.001257247	0.001233964	0.000226851	0.001035057	0.000185933	0.000113143	0.000179986	0.000299022	0.000138997	0.000343267	0.000664375	0.00028144	0.000257666	0.000236444	0.000318292	0.000577488	9.27E-05	0.000283099	0.000297337	0.000240053	0.000192009	0.000110254
k__Bacteria; p__Patescibacteria; c__Saccharimonadia; o__Saccharimonadales; f__uncultured_bacterium_o_Saccharimonadales; g__uncultured_bacterium_o_Saccharimonadales; s__uncultured_bacterium_o_Saccharimonadales	OTU481	0	0	0	0	0	5.78E-05	0	0.017890253	0	0	0	0	0	0	0	0	0	0	0	0	0	0	0	0	0	0	0	0	0	0	0	0	0	0	0	0
k__Bacteria; p__Gemmatimonadetes; c__Gemmatimonadetes; o__Gemmatimonadales; f__Gemmatimonadaceae; g__uncultured_bacterium_f_Gemmatimonadaceae; s__uncultured_bacterium_f_Gemmatimonadaceae	OTU236	0.000107469	9.29E-05	0.000679752	0.000280591	0.000363128	0.000635967	0.000159638	0.000776748	0.00074697	0.000584893	0.000923588	0.000683782	0.000409978	0.00114191	0.000675188	0.001513352	0.001443597	0.000495027	0.000106247	0.000248914	0.00025198	0.000299022	0.000889581	0.000499298	0.000288859	0.000476283	0.000515331	0.000472888	0.000171388	0.000288744	0.000123537	0.000188733	0.000432491	0.000360079	0.000115205	0.000477766
k__Bacteria; p__Gemmatimonadetes; c__Gemmatimonadetes; o__Gemmatimonadales; f__Gemmatimonadaceae; g__Gemmatimonas; s__uncultured_bacterium_g_Gemmatimonas	OTU192	0.001370231	0.00058045	0.000148696	0.000714231	0.000586592	0.000635967	0.000532127	0.000375846	0.000602395	0.000501337	0.000205242	0.000725223	0.000323666	0.000156733	0.000512212	0.000325953	0.000103114	0.00072004	5.31E-05	2.26E-05	3.60E-05	0.000184014	2.78E-05	3.12E-05	0.00034663	0.000129895	0.000110428	0.000551702	0.001175232	0.001863713	0.000772105	0.000440376	0.000729828	0.000210046	0.00111365	0.000992282
k__Bacteria; p__Acidobacteria; c__Subgroup_6; o__uncultured_bacterium_c_Subgroup_6; f__uncultured_bacterium_c_Subgroup_6; g__uncultured_bacterium_c_Subgroup_6; s__uncultured_bacterium_c_Subgroup_6	OTU6054	0.001020956	0.000208962	0.000446087	0.000612198	0.000391061	0.000549244	0.000452308	0.000977199	0.000506012	0.000584893	0.000903064	0.000414413	0.000625755	0.000626931	0.000465647	0.000582059	0.000226851	0.00090005	0.000265618	0.000497828	0.000539957	0.000782059	0.000194596	0.000624122	0.000115543	0.000497932	0.000184047	0.000472888	0.000416228	0.000341243	0.000494147	0.000471832	0.000324368	0.000420092	0.000537624	0.000220507
k__Bacteria; p__Gemmatimonadetes; c__Longimicrobia; o__Longimicrobiales; f__Longimicrobiaceae; g__uncultured_bacterium_f_Longimicrobiaceae; s__uncultured_bacterium_f_Longimicrobiaceae	OTU375	0.000134336	0.000975157	0.000106211	0.001632528	0.000363128	0.000693782	0.000558734	0.000451015	0.000698778	0.001232453	0.00024629	0.000269369	0.000927844	0.000313466	0.0003958	0.000256106	0.00103114	0.001350074	0	6.79E-05	7.20E-05	0.000115009	0.000111198	9.36E-05	5.78E-05	0.000303089	7.36E-05	0.000354666	0.000881424	0.00052499	0.000710337	0.000817842	0.000351399	0.000150033	0.000787235	0.000661521
k__Bacteria; p__Acidobacteria; c__Acidobacteriia; o__Acidobacteriales; f__uncultured_bacterium_o_Acidobacteriales; g__uncultured_bacterium_o_Acidobacteriales; s__uncultured_bacterium_o_Acidobacteriales	OTU9737	0.000188071	0.000371488	0.000318634	0.00015305	0.000139665	5.78E-05	0.000425702	0.000150338	9.64E-05	0.000271557	0.000369435	0.000414413	0.000172622	0.000313466	0.000209541	0.000232823	0.000309342	4.50E-05	0.001407777	0.000973027	0.000539957	0.000322024	0.000806183	0.000842565	0.002830815	0.000757723	0.000404903	0.000512295	0.000587616	0.000472491	0.000370611	0.00034601	0.000540614	0.001050231	0.000288013	0.00029401
k__Bacteria; p__Chloroflexi; c__Anaerolineae; o__SBR1031; f__A4b; g__uncultured_bacterium_f_A4b; s__uncultured_bacterium_f_A4b	OTU502	2.69E-05	0	0.000106211	0.000127541	0.000223464	0.000317983	2.66E-05	0.000100226	0.000168671	0.000188001	0.000718347	0.000414413	0.000712066	0.001164301	0.000954576	0.002025564	0.000639307	0.000630035	0.000212495	0.001086169	0.000899928	0.000437033	0.001250973	0.001061008	0.000173315	0.000541231	0.000993853	0.000197037	0.000318292	0.000262495	0.000463263	0.000157277	0.000351399	0.000240053	7.68E-05	0.00029401
k__Bacteria; p__Proteobacteria; c__Alphaproteobacteria; o__Elsterales; f__uncultured_bacterium_o_Elsterales; g__uncultured_bacterium_o_Elsterales; s__uncultured_bacterium_o_Elsterales	OTU193	0.000376142	0.000371488	0.000361118	0.001122363	0.000586592	0.00011563	0.000478914	0.000375846	0.000313245	0.000752005	0.000677298	0.000683782	0.000841533	0.000806054	0.000605341	0.000745035	0.000639307	0.001012556	0.000743731	0.000565713	0.000179986	0.00080506	0.000361392	0.000249649	0.000577717	0.000541231	0.000441712	0.000315259	0.000416228	0.000131247	0.000308842	0.000220188	0.000108123	0.00018004	0.000288013	0.000257258
k__Bacteria; p__Proteobacteria; c__Alphaproteobacteria; o__Caulobacterales; f__Hyphomonadaceae; g__SWB02; s__uncultured_bacterium_g_SWB02	OTU227	5.37E-05	4.64E-05	0.00038236	0.000637706	0.000698324	0.000260168	0.000133032	0.000601353	0.000915641	0.000731116	0.000472056	0.000207207	0.000863111	0.000918006	0.000558776	0.000838164	0.001051763	0.000855047	0.000371866	0.000362056	0.000107991	0.001081081	0.000694985	0.000624122	0.000433288	0.000368037	0.000883425	0.000236444	0.00024484	0.000104998	0.000401495	0.000251644	0.000216245	0.000270059	0.000211209	0.000441014
k__Bacteria; p__Chloroflexi; c__Dehalococcoidia; o__S085; f__uncultured_bacterium_o_S085; g__uncultured_bacterium_o_S085; s__uncultured_bacterium_o_S085	OTU387	0.000456744	0.00011609	0.0015082	0.000816264	0.00103352	0.000809412	0.00058534	0.000726635	0.00103612	0.000188001	0.000143669	0.000103603	0.000107889	0.000223904	0.00030267	0.0003958	0.000247474	0.000135007	0.000451551	0.000497828	0.000467963	0.000966072	0.000667186	0.000842565	0.000433288	0.000411336	0.000809806	7.88E-05	0.000391744	0.000262495	0.000185305	0.000314554	0.00078389	0.000420092	0.000326415	0.000183756
k__Bacteria; p__Proteobacteria; c__Alphaproteobacteria; o__Rhizobiales; f__Beijerinckiaceae; g__Roseiarcus; s__uncultured_bacterium_g_Roseiarcus	OTU219	2.69E-05	0.000487578	4.25E-05	0.000102033	0.000139665	5.78E-05	0.000133032	0.000225507	9.64E-05	0.001190675	0.000574677	0.001015313	0.00125151	0.000895616	0.000675188	0.000721753	0.001649825	0.00054003	0.000849979	0.000746741	0.000215983	0.000391029	0.000277994	0.000530504	0.00132875	0.000801022	0.00055214	0.000394073	0.000318292	0.000183746	0.000185305	6.29E-05	8.11E-05	6.00E-05	0.000422419	0.000183756
k__Bacteria; p__Proteobacteria; c__Alphaproteobacteria; o__Micropepsales; f__Micropepsaceae; g__uncultured_bacterium_f_Micropepsaceae; s__uncultured_bacterium_f_Micropepsaceae	OTU250	0.000349275	0.000301834	0.000424845	0.000688723	0.000530726	0.000317983	0.000665159	0.000425958	0.000313245	0.000480448	0.000287339	0.000331531	0.000431555	0.000179123	0.000162976	9.31E-05	0.000185605	0.000270015	0.000531237	0.000384685	0.000431965	0.000736055	0.000305793	0.000187237	0.000231087	0.000454634	0.00055214	0.00059111	0.000832456	0.001049979	0.001451558	0.000912208	0.000351399	0.000300066	0.000940842	0.000588019
k__Bacteria; p__Acidobacteria; c__Blastocatellia_Subgroup_4; o__Blastocatellales; f__Blastocatellaceae; g__JGI_0001001-H03; s__uncultured_bacterium_g_JGI_0001001-H03	OTU9278	0.000134336	0.00011609	0.000594783	0.000561182	0.000726257	0.000317983	0.000319276	0.000125282	0.000506012	0.000271557	0.000369435	0.000414413	0.000237355	0.001164301	0.000488929	0.000419082	0.001237369	0.000315017	0.000185933	0.00076937	0.000359971	0.000690052	0.001223174	0.000717741	0.000519946	0.000606179	0.000478522	0.000236444	0.000465196	0.000367493	0.000555916	0.000629109	0.000351399	0.000330073	0.000288013	0.000147005
k__Bacteria; p__Actinobacteria; c__Thermoleophilia; o__Solirubrobacterales; f__67-14; g__uncultured_bacterium_f_67-14; s__uncultured_bacterium_f_67-14	OTU1678	5.37E-05	0.00046436	0.000361118	0.000255083	0.000418994	8.67E-05	0.000771584	0.00400902	0.000578299	0.000167112	0.000554153	0.000393693	0.0001942	0.000380637	0.000465647	0.000814882	0.000247474	0.000607533	0.000239057	0.000316799	0.000719942	0.000299022	0.000194596	0.000312061	0.000462174	0.000194843	0.000147237	0.00043348	0.000440712	0.000787484	0.000463263	0.000408921	0.000135153	6.00E-05	0.000480022	0.00029401
k__Bacteria; p__Proteobacteria; c__Alphaproteobacteria; o__Rhizobiales; f__Xanthobacteraceae; g__uncultured_bacterium_f_Xanthobacteraceae; s__uncultured_bacterium_f_Xanthobacteraceae	OTU6862	0.000322407	0.000139308	0.000276149	0.000306099	0.000195531	0.000202353	0.000425702	0.000175395	0.000240958	0.000898229	0.000738871	0.000911709	0.000539444	0.000514979	0.000535494	0.000372518	0.000824912	0.00018001	0.000557799	0.000475199	0.000611951	0.000483036	0.000583787	0.000374473	0.001068777	0.000671126	0.000515331	0.00043348	0.000318292	0.000393742	0.000432379	0.000817842	0.000243276	0.000510112	0.000403218	0.000477766
k__Bacteria; p__Proteobacteria; c__Deltaproteobacteria; o__Myxococcales; f__BIrii41; g__uncultured_bacterium_f_BIrii41; s__uncultured_bacterium_f_BIrii41	OTU713	0.000161204	4.64E-05	0.000169938	0.000357116	0.000167598	5.78E-05	2.66E-05	0.000175395	0.00028915	0.000480448	0.000574677	0.000227927	0.0003884	0.000201514	0.000186259	0.000139694	0.000907404	0.000517528	0.001806205	0.000882513	0.000683945	0.000552041	0.000333593	0.000312061	0.001097663	0.000887619	0.000404903	0.000512295	0.000954876	0.000787484	0.000432379	0.000723475	0.000216245	0.000420092	0.000614428	0.000441014
k__Bacteria; p__Chloroflexi; c__Anaerolineae; o__SBR1031; f__uncultured_bacterium_o_SBR1031; g__uncultured_bacterium_o_SBR1031; s__uncultured_bacterium_o_SBR1031	OTU282	0.000429876	0.000162526	0.000594783	0.000408132	0.000391061	0.000346891	0.000239457	0.000150338	0.000240958	0.000501337	0.000369435	0.000331531	0.000409978	0.000447808	0.000628623	0.000442365	0.001216746	0.000202511	0.00029218	0.000565713	0.000827934	0.000299022	0.000806183	0.000655328	0.000231087	0.00084432	0.000478522	0.000551702	0.00048968	0.000577488	0.000525032	0.000660564	0.000432491	0.000330073	0.000172808	0.000882029
k__Bacteria; p__Chloroflexi; c__Chloroflexia; o__Chloroflexales; f__Roseiflexaceae; g__uncultured_bacterium_f_Roseiflexaceae; s__uncultured_bacterium_f_Roseiflexaceae	OTU204	0.000214938	0.001021593	0.000870932	0.000765248	0.000893855	0.001127396	0.001011042	0.000451015	0.000891545	0.000313336	0.000164194	0.000663061	0.000431555	0.000201514	0.000186259	0.000209541	0.000350588	0.000112506	0.000185933	0.000475199	0.000683945	0.000299022	0.000194596	0.000280855	0.000693261	0.000368037	0.000368094	0.00043348	0.000440712	0.000314994	0.000308842	0.000220188	0.000243276	0.000690152	0.000192009	0.000808526
k__Bacteria; p__Actinobacteria; c__Actinobacteria; o__Pseudonocardiales; f__Pseudonocardiaceae; g__Amycolatopsis; s__uncultured_bacterium_g_Amycolatopsis	OTU324	0.000214938	0.00058045	0.000212422	0.000229574	0.000363128	0.000404706	0.000399095	0.000927086	0.000409629	0.000188001	0.000574677	0.000227927	0.0001942	0.000291075	0.000372518	0.000116412	0.000433079	0.00018001	0.000345304	0.000226285	0.000467963	0.000207016	0.000250195	0.000374473	0.00132875	0.000930917	0.000294475	0.000709332	0.000661068	0.000472491	0.001142716	0.000817842	0.000567644	0.000570125	0.000710432	0.00062477
k__Bacteria; p__Actinobacteria; c__Actinobacteria; o__Micrococcales; f__Microbacteriaceae; g__Lysinimonas; s__uncultured_bacterium_g_Lysinimonas	OTU376	0.000429876	0.000859067	0.000297391	0.000790756	0.001759777	0.000578152	0.000984435	0.000601353	0.000554204	0.000459559	0.000451532	0.000663061	0.000453133	0.000179123	0.000349235	0.000325953	0.000329965	0.000517528	0.000478113	0.000181028	0.00025198	0.000345026	0.000138997	0.000218443	0.000375516	0.000584529	0.000257666	0.000354666	0.000318292	0.000419992	0.000555916	0.000408921	0.000270307	0.000240053	0.000710432	0.00029401
k__Bacteria; p__Acidobacteria; c__Acidobacteriia; o__Subgroup_2; f__uncultured_bacterium_o_Subgroup_2; g__uncultured_bacterium_o_Subgroup_2; s__uncultured_bacterium_o_Subgroup_2	OTU260	2.69E-05	4.64E-05	0.000870932	0.000561182	0.000949721	0.000289076	7.98E-05	0.000125282	0.000409629	0.000543115	0.000595201	0.00031081	0.000798377	0.001455376	0.000442365	0.000465647	0.001113632	0.000337519	0.000770293	0.000339428	3.60E-05	0.000828062	0.000694985	0.000249649	0.00034663	0.000714425	0.000772997	0.000551702	0.000220356	0.000131247	0.000525032	0.000314554	0.000189215	0.000240053	0.00023041	0.000404263
k__Bacteria; p__Latescibacteria; c__uncultured_bacterium_p_Latescibacteria; o__uncultured_bacterium_p_Latescibacteria; f__uncultured_bacterium_p_Latescibacteria; g__uncultured_bacterium_p_Latescibacteria; s__uncultured_bacterium_p_Latescibacteria	OTU7039	2.69E-05	2.32E-05	0.000870932	0.001275413	0.000139665	0.000144538	7.98E-05	0.000200451	0.000795162	0.000793783	0.001026209	0.000497296	0.000431555	0.000358246	0.000861447	0.000349235	0.000845535	0.000495027	5.31E-05	0.000407314	0.000575954	0.000299022	0.000250195	0.000218443	0.000144429	0.000173194	0.000331284	0.000866961	0.000807972	0.000446241	0.000432379	0.000660564	0.000459522	0.000360079	0.000710432	0.000514517
k__Bacteria; p__Bacteroidetes; c__Bacteroidia; o__Chitinophagales; f__Chitinophagaceae; g__Flavisolibacter; s__uncultured_bacterium_g_Flavisolibacter	OTU623	0.001047824	0.000510796	0.000297391	0.000714231	0.000977654	0.001243026	0.000638553	0.000977199	0.000674683	0.000334225	0.000123145	0.000352251	0.000453133	0.000134342	0.0003958	0.0003958	0.000164982	0.000450025	0.000159371	0.000135771	7.20E-05	0.000161012	0.000138997	0.000374473	0.000519946	0.000411336	0.000147237	0.000157629	0.000807972	0.000682486	0.000555916	0.00069202	0.000513583	0.000360079	0.000844838	0.00029401
k__Bacteria; p__Proteobacteria; c__Deltaproteobacteria; o__NB1-j; f__uncultured_bacterium_o_NB1-j; g__uncultured_bacterium_o_NB1-j; s__uncultured_bacterium_o_NB1-j	OTU244	5.37E-05	0	0.000488572	0.00043364	0.000558659	0.000433614	0.000478914	0.000100226	0.000819257	0.000522226	0.000718347	0.00031081	0.000453133	0.001612109	0.000675188	0.001722894	0.000329965	0.001147563	0.000159371	0.0001584	7.20E-05	0.000966072	0.000555988	0.000280855	0.00049106	0.000389686	0.000478522	0.000512295	0.000146904	0.000157497	0.000277958	0.000314554	0.000351399	0.000240053	0.000134406	0.00029401
k__Bacteria; p__Chloroflexi; c__Ktedonobacteria; o__Ktedonobacterales; f__JG30-KF-AS9; g__uncultured_bacterium_f_JG30-KF-AS9; s__uncultured_bacterium_f_JG30-KF-AS9	OTU354	0.000161204	0.004597167	0.000467329	5.10E-05	0	5.78E-05	0.000106425	0.000451015	0.000168671	0.000229779	8.21E-05	0.001201799	8.63E-05	4.48E-05	0	4.66E-05	0.000329965	6.75E-05	0.002204632	0.000497828	0.001403888	0	0.000166796	0.000187237	0.002050897	0.000324739	7.36E-05	7.88E-05	0.000220356	0.000367493	0.000154421	0.000220188	0.000216245	0.00018004	0.000134406	0.000183756
k__Bacteria; p__Chloroflexi; c__TK10; o__uncultured_bacterium_c_TK10; f__uncultured_bacterium_c_TK10; g__uncultured_bacterium_c_TK10; s__uncultured_bacterium_c_TK10	OTU925	0.001370231	0.000417924	0.000552298	0.000382624	0.000586592	0.000520336	0.000665159	0.001327988	0.00045782	0.000271557	0.000492581	0.000808106	0.000151044	0.000246294	0.000372518	0.000535494	0.000433079	0.000630035	0.000212495	0.000407314	0.000215983	0.000253019	0.000194596	0.00056171	0.000317745	0.000389686	0.000404903	0.000472888	0.000269324	0.000367493	0.000308842	0.000408921	0.000297337	0.000720158	0.000384017	0.000404263
k__Bacteria; p__Proteobacteria; c__Gammaproteobacteria; o__Betaproteobacteriales; f__Burkholderiaceae; g__Ramlibacter; s__uncultured_bacterium_g_Ramlibacter	OTU10080	0.000483611	0.000139308	0.000467329	0.000229574	0.000586592	0.000578152	0.000186245	0.000150338	0.000554204	0.000355114	0.00024629	0.000663061	0.000215778	0.000246294	0.000139694	9.31E-05	0.000618684	0.000652536	0.00029218	0.000203657	0.000287977	4.60E-05	0.000194596	9.36E-05	0.000317745	0.000216492	0.000368094	0.000748739	0.00171388	0.001207476	0.000833874	0.000754931	0.000675767	0.000600132	0.000768034	0.000845277
k__Bacteria; p__Proteobacteria; c__Gammaproteobacteria; o__Xanthomonadales; f__Rhodanobacteraceae; g__Rhodanobacter; s__uncultured_bacterium_g_Rhodanobacter	OTU262	2.69E-05	0.010494544	0	0	0	0	5.32E-05	0	0	0.000167112	2.05E-05	0.004454943	0	0	0	0	0.000103114	4.50E-05	0.000239057	2.26E-05	0	0	0	0	0.000866576	8.66E-05	0	0	7.35E-05	5.25E-05	0	0	0	3.00E-05	0	0
k__Bacteria; p__Proteobacteria; c__Gammaproteobacteria; o__Xanthomonadales; f__Rhodanobacteraceae; g__Dyella; s__bacterium_enrichment_culture_clone_auto161_4W	OTU390	8.06E-05	0.000394706	0.00019118	0.000561182	0.000363128	0.000260168	0.000239457	0.000776748	0.000361437	0.001002674	0.000944113	0.000186486	0.000453133	0.000358246	0.001396941	0.000535494	0.000845535	0.000787543	0.000849979	0.000203657	3.60E-05	0.000207016	0.000250195	0.000343267	0.000317745	0.000346388	0.000220856	0.000827554	0.000710036	0.000866233	0.000154421	0.000251644	0.000243276	0.000120026	0.000921641	7.35E-05
k__Bacteria; p__Gemmatimonadetes; c__Gemmatimonadetes; o__Gemmatimonadales; f__Gemmatimonadaceae; g__Gemmatimonas; s__uncultured_bacterium_g_Gemmatimonas	OTU232	0.000214938	0.003459485	2.12E-05	5.10E-05	0	0	2.66E-05	5.01E-05	0.000216862	0.000250668	4.10E-05	0.002859452	0	4.48E-05	0	0	0.000123737	9.00E-05	0.000265618	6.79E-05	7.20E-05	2.30E-05	0	6.24E-05	0.003755163	0.000216492	0.000220856	0.00043348	0.000807972	0.002152457	3.09E-05	0	5.41E-05	0.000120026	0.000364816	0.000514517
k__Bacteria; p__Acidobacteria; c__Acidobacteriia; o__Solibacterales; f__Solibacteraceae_Subgroup_3; g__Bryobacter; s__uncultured_bacterium_g_Bryobacter	OTU414	0.003895755	0.000162526	0.000467329	0.000178558	0.000167598	0.000491429	0.000239457	0.000526184	0.000385533	0.000417781	0.000307863	0.000269369	0.0001942	0.000223904	0.000651906	0.000325953	0.000123737	0.00018001	0.000239057	0.000294171	0.001043916	0.000230017	0.000166796	0.000218443	0.000317745	0.000324739	7.36E-05	0.000236444	0.000269324	0.000944981	0.000154421	0.000503287	0.000864982	0.000660145	0.000633628	0.000220507
k__Bacteria; p__Acidobacteria; c__Subgroup_6; o__uncultured_bacterium_c_Subgroup_6; f__uncultured_bacterium_c_Subgroup_6; g__uncultured_bacterium_c_Subgroup_6; s__uncultured_bacterium_c_Subgroup_6	OTU378	0.000134336	2.32E-05	0.000424845	0.000306099	0.000223464	0.000607059	0.000718372	0.000375846	0.000650587	0.00043867	0.000348911	0.000124324	0.000409978	0.000335856	0.000162976	0.000605341	0.000474325	0.000382521	0.000345304	0.000633599	0.000323974	0.000966072	0.00044479	0.001154626	0.000375516	0.000432985	0.000184047	0.000709332	0.000710036	0.000209996	0.000247074	0.000503287	0.000946074	0.000780172	0.000633628	0.000257258
k__Bacteria; p__Acidobacteria; c__Acidobacteriia; o__Solibacterales; f__Solibacteraceae_Subgroup_3; g__Candidatus_Solibacter; s__uncultured_bacterium_g_Candidatus_Solibacter	OTU5058	0.00029554	0.00011609	0.000169938	0.000204066	0.000223464	0.000260168	0.00029267	0.000300677	0.000313245	0.000480448	0.000369435	0.000290089	0.000431555	0.000470198	0.000325953	0.000442365	0.000247474	0.000675037	0.000637484	0.000475199	0.000899928	0.000207016	0.000667186	0.000811359	0.00049106	0.000368037	0.001398756	0.001300441	0.00036726	0.000393742	0.0005868	0.000629109	0.000189215	0.000270059	9.60E-05	0.000882029
k__Bacteria; p__Acidobacteria; c__Acidobacteriia; o__Acidobacteriales; f__uncultured_bacterium_o_Acidobacteriales; g__uncultured_bacterium_o_Acidobacteriales; s__uncultured_bacterium_o_Acidobacteriales	OTU500	0.00029554	0.000208962	0.000573541	0.000816264	0.000307263	0.000433614	0.000212851	0.000225507	0.000313245	0.000668449	0.000369435	0.000393693	0.000366822	0.00058215	0.000605341	0.00069847	0.000598061	0.00018001	0.000664046	0.000429942	0.000215983	0.00066705	0.001417769	0.000592916	0.000462174	0.000454634	0.00058895	0.000472888	0.000293808	0.000577488	0.000185305	0.000220188	0.000324368	0.000630139	0.000172808	0.000257258
k__Bacteria; p__Verrucomicrobia; c__Verrucomicrobiae; o__Chthoniobacterales; f__Chthoniobacteraceae; g__Candidatus_Udaeobacter; s__uncultured_bacterium_g_Candidatus_Udaeobacter	OTU235	0.000188071	0.000417924	8.50E-05	0.000331607	0.000195531	0.000375799	0.000266064	0.001027311	0.000337341	0.000898229	0.000759395	0.000580179	0.000755222	0.000649322	0.00030267	0.0003958	0.000164982	0.001260069	0.000318742	0.000520456	0.000647948	0.000782059	0.000361392	0.000187237	0.000173315	0.000216492	0.000294475	0.000827554	0.000220356	0.000157497	0.000679453	0.000377465	0.000135153	0.00018004	0.000192009	0.001139287
k__Bacteria; p__Bacteroidetes; c__Bacteroidia; o__Chitinophagales; f__Saprospiraceae; g__uncultured_bacterium_f_Saprospiraceae; s__uncultured_bacterium_f_Saprospiraceae	OTU539	0.00029554	0	0	0.000229574	0.001564246	0.001127396	0.001383531	0.000175395	0.001180694	2.09E-05	0	2.07E-05	0.002265665	0.000470198	0.000372518	0.00149007	0.000123737	0.000990054	0.000132809	0	0	0.000322024	2.78E-05	9.36E-05	0.000231087	4.33E-05	0.000110428	0.000354666	0.000269324	2.62E-05	0.000401495	0.000125822	0.000594675	0.000270059	0.000249611	0.001359794
k__Bacteria; p__Chloroflexi; c__KD4-96; o__uncultured_bacterium_c_KD4-96; f__uncultured_bacterium_c_KD4-96; g__uncultured_bacterium_c_KD4-96; s__uncultured_bacterium_c_KD4-96	OTU296	0.00029554	0.00011609	0.00208174	0.000331607	0.000586592	0.000520336	0.000239457	0.000100226	0.000722874	0.000125334	0.000102621	0.000145045	6.47E-05	0.000111952	0.000162976	4.66E-05	0.000680553	6.75E-05	0.000478113	0.001199312	0.000647948	0.00066705	0.000889581	0.000748947	0.000577717	0.000519582	0.000920234	0.00043348	0.000342776	0.000209996	0.000463263	0.000314554	0.00037843	0.000570125	0.000153607	0.00029401
k__Bacteria; p__Proteobacteria; c__Gammaproteobacteria; o__Betaproteobacteriales; f__Nitrosomonadaceae; g__MND1; s__uncultured_bacterium_g_MND1	OTU402	0.00029554	0	4.25E-05	0.000892789	0.000223464	0.000607059	0.00029267	0.000776748	0.000602395	0.000271557	0.000348911	0.000186486	0.000409978	0.000738883	0.000768317	0.001303811	0.000391833	0.000945052	0.000265618	0.000248914	0.000143988	0.00066705	0.00047259	0.000592916	0.000462174	0.00084432	0.001325137	0.000354666	0.000293808	2.62E-05	9.27E-05	0.000220188	0.000216245	0.000270059	0.000326415	0.00029401
k__Bacteria; p__Proteobacteria; c__Alphaproteobacteria; o__Sphingomonadales; f__Sphingomonadaceae; g__uncultured_bacterium_f_Sphingomonadaceae; s__uncultured_bacterium_f_Sphingomonadaceae	OTU5460	0.001316497	0.001439517	0.000276149	0.00043364	0.000642458	0.000664874	0.001117467	0.001002255	0.000530108	0.000271557	0.000205242	0.000290089	0.000323666	0.000134342	0.000372518	0.000256106	8.25E-05	0.00054003	0.000132809	0.000203657	0.000323974	0.000575043	0.000166796	9.36E-05	0.000115543	0.000368037	3.68E-05	0.000315259	0.000661068	0.000813734	0.000494147	0.000597653	0.000270307	0.000330073	0.000499222	0.00029401
k__Bacteria; p__Actinobacteria; c__Acidimicrobiia; o__uncultured_bacterium_c_Acidimicrobiia; f__uncultured_bacterium_c_Acidimicrobiia; g__uncultured_bacterium_c_Acidimicrobiia; s__uncultured_bacterium_c_Acidimicrobiia	OTU553	0.000241805	2.32E-05	0.000148696	0.000127541	0.000307263	0.000404706	0.000425702	7.52E-05	0.000168671	0.000167112	8.21E-05	0.000165765	0.000129467	0.000111952	0.000372518	4.66E-05	4.12E-05	0	0.000212495	0.000226285	0.00025198	0.000368028	0.00044479	0.000312061	0.000259973	0.000259791	0.000368094	0.000630517	0.001052812	0.00149622	0.001853053	0.000975119	0.001297473	0.000870191	0.001056047	0.001102536
k__Bacteria; p__Bacteroidetes; c__Bacteroidia; o__Chitinophagales; f__Chitinophagaceae; g__Niastella; s__uncultured_bacterium_g_Niastella	OTU941	0.000832886	2.32E-05	0.000276149	0.000357116	0.000810056	0.000549244	0.000372489	0.001353044	0.000722874	0.000814672	0.000656774	0.000352251	0.000237355	0.000246294	0.000512212	0.000349235	0.000412456	0.000787543	0.000185933	9.05E-05	3.60E-05	0.000322024	0.000333593	0.000218443	0.000693261	0.000411336	0.000147237	0.000354666	0.000905908	0.000551239	0.000370611	0.000220188	0.000486552	0.000270059	0.000403218	0.000404263
k__Bacteria; p__Chloroflexi; c__Ktedonobacteria; o__C0119; f__uncultured_bacterium_o_C0119; g__uncultured_bacterium_o_C0119; s__uncultured_bacterium_o_C0119	OTU233	0.000456744	0.001044811	0.000531056	0.000943805	0.00047486	0.000346891	0.000665159	0.000501128	0.000722874	0.000313336	0.000184718	0.000186486	0.000237355	0.000111952	0.000256106	6.98E-05	0.000164982	0.000337519	0.000557799	0.000452571	0.000359971	0.000253019	0.000305793	0.00040568	0.000375516	0.000346388	0.000368094	0.000197037	0.001028328	0.000367493	0.000648569	0.00069202	0.000621706	0.000510112	0.000806436	0.000220507
k__Bacteria; p__Chloroflexi; c__Ktedonobacteria; o__Ktedonobacterales; f__JG30-KF-AS9; g__uncultured_bacterium_f_JG30-KF-AS9; s__uncultured_bacterium_f_JG30-KF-AS9	OTU209	0.000241805	0.000301834	0.00038236	0.00015305	0.000335196	0.000202353	0.000266064	0.000350789	0.000265054	0.000626671	0.000307863	0.000787385	0.000561022	0.000403027	0.000209541	0.000372518	0.001093009	0.000225012	0.00130153	0.000452571	0.000611951	0.000414031	0.000611587	0.000468092	0.001270978	0.000303089	0.000515331	0.000315259	0.000146904	0.000367493	0.000432379	0.000471832	0.000324368	0.000240053	0.000249611	0.000477766
k__Bacteria; p__Proteobacteria; c__Alphaproteobacteria; o__Micropepsales; f__Micropepsaceae; g__uncultured_bacterium_f_Micropepsaceae; s__uncultured_bacterium_f_Micropepsaceae	OTU4719	8.06E-05	4.64E-05	0.000764721	0.000510165	0.000363128	0.000317983	0.000691765	0.000400902	0.000554204	0.000814672	0.000225766	0.00031081	0.000561022	0.000291075	0.000209541	0.000186259	0.000618684	0.001057558	0.000770293	0.000294171	0.000395968	0.000621047	0.000222395	0.000374473	0.000548832	0.000627828	0.00058895	0.000551702	0.00036726	0.000262495	0.000710337	0.000314554	0.000270307	0.000330073	0.000345615	0.000441014
k__Bacteria; p__Proteobacteria; c__Gammaproteobacteria; o__Betaproteobacteriales; f__SC-I-84; g__uncultured_bacterium_f_SC-I-84; s__uncultured_bacterium_f_SC-I-84	OTU529	0.001638904	0.00046436	0.000552298	0.000408132	0.000223464	0.000260168	0.000611946	0.000501128	0.000240958	0.00043867	0.000307863	0.000414413	0.000453133	0.000358246	0.0003958	0.000768317	0.000226851	0.000585032	0.000239057	0.000248914	0.000683945	0.000276021	0.000138997	0.000312061	0.000548832	0.000173194	0.000184047	0.000315259	0.000391744	0.000367493	0.000679453	0.00069202	0.000594675	0.000600132	0.000480022	0.000183756
k__Bacteria; p__Proteobacteria; c__Gammaproteobacteria; o__Diplorickettsiales; f__Diplorickettsiaceae; g__Aquicella; s__uncultured_bacterium_g_Aquicella	OTU475	0.000214938	0.00011609	0.000977143	0.000867281	0.00075419	0.000635967	0.000425702	7.52E-05	0.000554204	0.000334225	0.000574677	2.07E-05	0.000517866	0.000626931	0.000116412	0.000465647	0.001278614	0.000135007	0.000345304	0.000226285	0.000179986	0.000920069	0.000889581	0.000343267	0.000231087	0.000627828	0.000662569	0.000197037	0.000318292	0.000183746	0.000494147	0.000283099	0.000270307	0.000270059	0.000364816	0.000330761
k__Bacteria; p__Proteobacteria; c__Alphaproteobacteria; o__Rhizobiales; f__Rhizobiaceae; g__Allorhizobium-Neorhizobium-Pararhizobium-Rhizobium; s__Sinorhizobium_sp._R-24605	OTU848	0.000188071	9.29E-05	2.12E-05	0.000459149	0.001089385	0.000664874	0.000665159	0.000425958	0.00074697	0.000898229	0.000410484	0.000725223	0.000258933	0.000223904	0.000675188	0.000535494	0.000329965	0.000382521	0.000185933	9.05E-05	0.000107991	0.000161012	0.000333593	0.000124824	0.000433288	0.000346388	0.000257666	0.000472888	0.000538648	0.000944981	0.000401495	0.000534743	0.000540614	0.000600132	0.000518423	0.000441014
k__Bacteria; p__Chloroflexi; c__Chloroflexia; o__Chloroflexales; f__Roseiflexaceae; g__uncultured_bacterium_f_Roseiflexaceae; s__uncultured_bacterium_f_Roseiflexaceae	OTU8463	0.001343364	0.00046436	0.000722236	0.001811086	0.000614525	0.000925043	0.00029267	0.000200451	0.001156599	0.000271557	0.00024629	0.000165765	0.000302089	0.000246294	0.000325953	0.000116412	0.000103114	0.000450025	0.000132809	0.000362056	0.000287977	0.00052904	0.000194596	0.000124824	0.000173315	0.000238142	0.000699378	0.000985183	0.000416228	7.87E-05	0.000463263	0.000440376	0.000189215	0	0.000384017	0.000367512
k__Bacteria; p__Acidobacteria; c__Acidobacteriia; o__Solibacterales; f__Solibacteraceae_Subgroup_3; g__Candidatus_Solibacter; s__uncultured_bacterium_g_Candidatus_Solibacter	OTU479	0	6.97E-05	0.000297391	0.000331607	0.000418994	0.000462521	0.000372489	0.000375846	0.000481916	0.000668449	0.000410484	0.000227927	0.000431555	0.000850835	0.000558776	0.000745035	0.000453702	0.00036002	0.000159371	0.000339428	0.000611951	0.000368028	0.000861781	0.001248245	0.000317745	0.000259791	0.001214709	0.000275851	0.000195872	0.000157497	0.000339726	0.000220188	0.000594675	0.000360079	0.000249611	0.000514517
k__Bacteria; p__Firmicutes; c__Bacilli; o__Lactobacillales; f__Lactobacillaceae; g__Lactobacillus; s__uncultured_bacterium_g_Lactobacillus	OTU803	0	0	0	0	0	2.89E-05	0	0	0	0.000584893	0.000451532	0.000414413	4.32E-05	2.24E-05	6.98E-05	4.66E-05	0.001051763	0.00054003	0.000504675	0.002330739	0.000107991	0.000690052	0.003057934	0.003463879	0.000548832	0.000389686	0.000920234	3.94E-05	7.35E-05	0	0	0	5.41E-05	9.00E-05	5.76E-05	0.000220507
k__Bacteria; p__Acidobacteria; c__Acidobacteriia; o__Acidobacteriales; f__Koribacteraceae; g__Candidatus_Koribacter; s__uncultured_bacterium_g_Candidatus_Koribacter	OTU601	0.000268673	0.000185744	0.00084969	0.000408132	0.000335196	0.000346891	0.000159638	0.000175395	0.000433724	0.000355114	0.00088254	0.000435134	0.000172622	0.000201514	0.000325953	0.000931294	0.000350588	0.000135007	0.000823417	0.000362056	0.000395968	0.000920069	0.000528189	0.000842565	0.000722147	0.000259791	0.001104281	0.000236444	0.000342776	0.000236245	0.000277958	0.000534743	0.000297337	0.000450099	0.000172808	0.000330761
k__Bacteria; p__Acidobacteria; c__Acidobacteriia; o__Acidobacteriales; f__uncultured_bacterium_o_Acidobacteriales; g__uncultured_bacterium_o_Acidobacteriales; s__uncultured_bacterium_o_Acidobacteriales	OTU467	0.000107469	9.29E-05	0.000743479	0.00043364	0.000307263	0.000202353	5.32E-05	0.000125282	0.00028915	0.000355114	0.000266814	0.00031081	0.000517866	0.001007568	0.000372518	0.000256106	0.000763044	0.000202511	0.000743731	0.000497828	0.00025198	0.000621047	0.00138997	0.000624122	0.00034663	0.000476283	0.000662569	0.00043348	0.000342776	0.000393742	0.000648569	0.000503287	0.000189215	0.000510112	0.000211209	0.000514517
k__Bacteria; p__Acidobacteria; c__Acidobacteriia; o__Solibacterales; f__Solibacteraceae_Subgroup_3; g__Candidatus_Solibacter; s__uncultured_bacterium_g_Candidatus_Solibacter	OTU522	0.000214938	4.64E-05	0.000254907	0.000229574	0.00047486	0.000491429	0.000399095	0.000250564	0.000240958	0.000355114	0.000513105	0.000414413	0.000280511	0.000492589	0.000745035	0.000628623	0.000288719	0.000382521	0.000265618	0.000362056	0.000611951	0.000368028	0.000806183	0.000624122	0.000404402	0.000216492	0.000625759	0.000551702	0.000416228	0.000236245	0.000308842	0.00034601	0.001027166	0.000660145	0.000345615	0.000882029
k__Bacteria; p__Verrucomicrobia; c__Verrucomicrobiae; o__Pedosphaerales; f__Pedosphaeraceae; g__ADurb.Bin063-1; s__uncultured_bacterium_g_ADurb.Bin063-1	OTU940	0.000134336	0	0.000127453	0.000331607	0.000195531	0.000375799	0.000186245	0.000100226	0.000192766	0.001107119	0.001067258	0.00062162	0.000668911	0.000626931	0.000512212	0.000256106	0.000185605	0.000405022	0.000371866	0.000565713	0.000575954	0.000851064	0.000528189	0.000280855	0.000404402	0.000346388	0.000147237	0.00043348	0.000318292	0.000314994	0.000555916	0.000377465	0.000486552	0.000510112	0.000748834	0.000771775
k__Bacteria; p__Proteobacteria; c__Gammaproteobacteria; o__Betaproteobacteriales; f__Burkholderiaceae; g__Ralstonia; s__uncultured_bacterium_g_Ralstonia	OTU290	0.000214938	0.000696541	0.00019118	0.000943805	0.001256983	0.000925043	0.000505521	0.000576297	0.000554204	0.001399566	0.000225766	0.000435134	0.000258933	0.000291075	0.000256106	0.0003958	0.000206228	0.000315017	0.000478113	0.000113143	0.000143988	0.00013801	0.000277994	9.36E-05	5.78E-05	0.000173194	0.000220856	0.000630517	0.000538648	0.000209996	0.000494147	0.000534743	0.000270307	0.000270059	0.000115205	0.001212789
k__Bacteria; p__Proteobacteria; c__Alphaproteobacteria; o__Caulobacterales; f__Caulobacteraceae; g__uncultured_bacterium_f_Caulobacteraceae; s__uncultured_bacterium_f_Caulobacteraceae	OTU681	0.000134336	0.000417924	0.000233665	0.000484657	0.00047486	0.000404706	0.000212851	0.000250564	0.000409629	0.00043867	0.000554153	0.000393693	0.000366822	8.96E-05	0.000349235	0.000116412	0.000433079	0.00072004	0.000770293	0.000339428	0.000431965	0.000207016	0.000111198	0.000312061	0.000577717	0.000584529	0.000220856	0.000985183	0.000905908	0.001049979	0.000463263	0.000471832	0.000270307	0.000360079	0.000576026	0.000477766
k__Bacteria; p__Acidobacteria; c__Acidobacteriia; o__Solibacterales; f__Solibacteraceae_Subgroup_3; g__Bryobacter; s__uncultured_bacterium_g_Bryobacter	OTU253	2.69E-05	0	0	0.000484657	0.001452514	0.000664874	0.000824797	0.000476071	0.001542132	0.000104445	8.21E-05	6.22E-05	0.000517866	0.000447808	0.000279388	0.000954576	0.000226851	0.001035057	0.000239057	6.79E-05	3.60E-05	0.000230017	0.000250195	0.000343267	0.000635489	0.000216492	0.000404903	0.000275851	0.000293808	0.000131247	0.000463263	0.000629109	0.000594675	0.000420092	0.000518423	0.00062477
k__Bacteria; p__Actinobacteria; c__Thermoleophilia; o__Gaiellales; f__Gaiellaceae; g__Gaiella; s__uncultured_bacterium_g_Gaiella	OTU796	0.000752284	0.000278616	0.000467329	0.000484657	0.000502793	0.000867227	0.001516562	0.000601353	0.000963832	8.36E-05	8.21E-05	0.000186486	0.000215778	0.000134342	0.000186259	0.000186259	8.25E-05	0.00036002	0.000504675	0.000656227	0.00050396	0.000483036	0.000333593	0.000280855	0.000433288	0.000324739	0.000147237	0.000315259	0.000171388	0.000341243	0.000679453	0.000503287	0.000351399	0.000720158	0.000633628	0.000220507
k__Bacteria; p__Proteobacteria; c__Deltaproteobacteria; o__Myxococcales; f__Haliangiaceae; g__Haliangium; s__uncultured_bacterium_g_Haliangium	OTU587	0.000403009	9.29E-05	0.000424845	0.000663215	0.00027933	0.000578152	0.000505521	0.000125282	0.000819257	0.000271557	0.000513105	0.000124324	0.0005826	0.000626931	0.000488929	0.00069847	0.001196123	0.000427524	0.000159371	0.000656227	0.000287977	0.000506038	0.000667186	0.000717741	0.000259973	0.000389686	0.000294475	0.000197037	0.000391744	0.000314994	0.000185305	0.000314554	0.00040546	0.000210046	0.000384017	0.000330761
k__Bacteria; p__Acidobacteria; c__Blastocatellia_Subgroup_4; o__Pyrinomonadales; f__Pyrinomonadaceae; g__RB41; s__uncultured_bacterium_g_RB41	OTU7659	0.000349275	4.64E-05	0.000361118	0.000382624	0.000446927	0.000578152	0.00029267	0.000250564	0.000409629	0.000376003	0.000205242	0.000269369	0.000992577	0.000694102	0.000325953	0.000419082	0.001010518	0.000630035	0.000132809	0.000882513	0.000179986	0.000621047	0.001028578	0.000280855	0.000202201	0.000389686	0.000331284	0.000551702	0.000146904	0.000131247	0.000525032	0.000503287	0.000189215	0.000390086	0.000460821	0.000477766
k__Bacteria; p__Proteobacteria; c__Gammaproteobacteria; o__Xanthomonadales; f__Rhodanobacteraceae; g__Rudaea; s__uncultured_bacterium_g_Rudaea	OTU284	0.000214938	0.000162526	0.000318634	0.00058669	0.001284916	0.000664874	0.000345883	0.000375846	0.000337341	0.000731116	0.000328387	0.00031081	0.000604177	0.000962787	0.000232823	0.000139694	0.000268097	0.000495027	0.000398428	9.05E-05	0.000179986	0.000161012	0.000333593	0.000187237	5.78E-05	0.000216492	3.68E-05	0.000630517	0.000514164	0.000787484	0.000617684	0.000534743	0.000648736	0.000600132	0.000864039	0.000183756
k__Bacteria; p__Proteobacteria; c__Gammaproteobacteria; o__Xanthomonadales; f__Rhodanobacteraceae; g__Dyella; s__Dyella_sp._GR_3-10	OTU352	0.000214938	0.00034827	0.000276149	0.000255083	0.000558659	0.000173445	0.000133032	0.000501128	0.000481916	0.000584893	0.000451532	0.001346843	0.000345244	0.003515293	0.000232823	0.000325953	0.000268097	0.000495027	0.000159371	0.000113143	0.000179986	0.000161012	8.34E-05	3.12E-05	8.67E-05	0.000389686	3.68E-05	0.000472888	0.00048968	0.000629987	0.000370611	0.000314554	0.000243276	0.00018004	9.60E-05	0.000845277
k__Bacteria; p__Chloroflexi; c__Ktedonobacteria; o__C0119; f__uncultured_bacterium_o_C0119; g__uncultured_bacterium_o_C0119; s__uncultured_bacterium_o_C0119	OTU560	0.000806018	0.001834223	0.000870932	0.001198888	0.000614525	0.000578152	0.000904616	0.000701579	0.000722874	0.00020889	0.000184718	0.000165765	0.000258933	0.000223904	0.000279388	9.31E-05	0.000206228	0.000157509	0.00029218	0.000384685	0.000359971	0.000345026	0.000250195	0.000249649	0.000231087	0.000259791	0.000368094	0.000315259	0.000146904	0.000367493	0.00021619	0.000251644	0.000459522	0.000150033	0.000172808	0.000551268
k__Bacteria; p__Proteobacteria; c__Gammaproteobacteria; o__Betaproteobacteriales; f__Burkholderiaceae; g__Cupriavidus; s__uncultured_bacterium_g_Cupriavidus	OTU939	0.000161204	6.97E-05	8.50E-05	0.000357116	0.000698324	0.001127396	0.000478914	0.001127537	0.000385533	0.000250668	0.000123145	0.000145045	0.000366822	0.000358246	0.000372518	0.000512212	0.000247474	0.000225012	0.000106247	0.000113143	0.000287977	0.000253019	0.000277994	0.000343267	0.000231087	0.000736074	0.000110428	0.000394073	0.00012242	0.000262495	0.000432379	0.000503287	0.000729828	0.000840185	0.001881684	0.000661521
k__Bacteria; p__Acidobacteria; c__Acidobacteriia; o__Acidobacteriales; f__uncultured_bacterium_o_Acidobacteriales; g__uncultured_bacterium_o_Acidobacteriales; s__uncultured_bacterium_o_Acidobacteriales	OTU5779	0.000241805	0.000139308	0.00038236	0.000663215	0.000446927	0.000173445	0.000159638	0.000300677	0.000240958	0.000396892	0.000225766	0.000352251	0.000755222	0.00053737	0.00030267	0.000186259	0.000453702	0.00036002	0.000903102	0.000543085	0.000179986	0.000851064	0.00094518	0.000312061	0.000231087	0.000432985	0.001288328	0.000394073	0.000514164	0.000157497	0.000617684	0.000534743	0.000108123	0.000210046	0.000192009	0.00062477
k__Bacteria; p__Verrucomicrobia; c__Verrucomicrobiae; o__Chthoniobacterales; f__Chthoniobacteraceae; g__Candidatus_Udaeobacter; s__uncultured_bacterium_g_Candidatus_Udaeobacter	OTU13088	0.000537346	0.000371488	0.000233665	0.00015305	5.59E-05	0.000260168	0.000239457	0.000225507	0.000192766	0.001211564	0.000472056	0.000435134	0.000517866	0.000492589	0.000884729	0.000372518	0.000226851	0.000225012	0.000424989	0.000520456	0.000899928	0.000575043	0.000277994	0.000530504	0.00034663	0.000346388	0.000220856	0.000551702	0.000342776	0.000393742	0.0005868	0.000314554	0.000189215	0.000840185	0.000403218	0.000477766
k__Bacteria; p__Proteobacteria; c__Gammaproteobacteria; o__Betaproteobacteriales; f__Methylophilaceae; g__uncultured_bacterium_f_Methylophilaceae; s__uncultured_bacterium_f_Methylophilaceae	OTU293	0.000537346	2.32E-05	6.37E-05	0.000816264	0.001117318	0.001185211	0.000212851	0.000125282	0.000385533	0.000543115	0.001210927	0.000269369	0.000561022	0.000380637	0.000954576	0.000372518	0.000412456	0.000427524	0.000212495	0.0001584	0.000107991	0.000368028	0.000389192	0.000249649	0.000115543	0.00112576	0.000515331	0.000236444	0.00048968	0.000209996	0.000154421	0.000125822	0.00037843	0.000210046	0.000307214	0.000330761
k__Bacteria; p__Proteobacteria; c__Alphaproteobacteria; o__uncultured_bacterium_c_Alphaproteobacteria; f__uncultured_bacterium_c_Alphaproteobacteria; g__uncultured_bacterium_c_Alphaproteobacteria; s__uncultured_bacterium_c_Alphaproteobacteria	OTU297	0.001074691	0.000603668	8.50E-05	0.000331607	0.000446927	0.000289076	0.000851403	0.001302932	0.000771066	0.000417781	6.16E-05	0.000725223	0.0005826	0.000246294	0.00030267	0.000209541	0.000226851	0.000810045	0.000185933	0.000226285	0.000287977	0.000391029	0.000250195	0.000343267	0.00049106	0.000606179	0.000404903	0.000157629	0.000195872	0.000577488	0.000247074	0.000251644	0.000567644	0.000360079	0.000249611	0.000147005
k__Bacteria; p__Proteobacteria; c__Gammaproteobacteria; o__Enterobacteriales; f__Enterobacteriaceae; g__Enterobacter; s__endophytic_bacterium_HA01	OTU792	0.000268673	0.000626886	2.12E-05	0.000102033	0.000335196	0.000144538	0.000212851	2.51E-05	0.000963832	0.000898229	0.000451532	0.000435134	0.000302089	0.000403027	0.000349235	0.000465647	0.001484842	0.000945052	0	0.000181028	0.000143988	4.60E-05	0.000194596	3.12E-05	2.89E-05	6.49E-05	7.36E-05	0.000630517	0.000416228	0.000314994	0.000308842	0.000220188	0.000189215	6.00E-05	0.003456155	0.000477766
k__Bacteria; p__Proteobacteria; c__Deltaproteobacteria; o__Myxococcales; f__Haliangiaceae; g__Haliangium; s__uncultured_bacterium_g_Haliangium	OTU1573	0.000107469	2.32E-05	6.37E-05	0.000535673	0.000335196	0.000578152	0.000239457	0.000200451	0.00028915	0.000334225	0.000697822	0.000248648	0.000819955	0.000246294	0.000465647	0.000721753	0.000453702	0.001057558	0.000318742	0.000701484	0.000323974	0.000460035	0.000305793	0.000343267	0.000288859	0.000541231	0.000662569	0.000354666	0.000587616	0.000131247	0.00021619	0.000566198	0.000513583	0.000330073	0.000499222	0.00062477
k__Bacteria; p__Proteobacteria; c__Gammaproteobacteria; o__Betaproteobacteriales; f__Nitrosomonadaceae; g__MND1; s__uncultured_bacterium_g_MND1	OTU8338	0.000322407	9.29E-05	0.000531056	0.00015305	0.000251397	0.000202353	0.000159638	0.000175395	0.000240958	0.000501337	0.000472056	0.000331531	0.000409978	0.000380637	0.000512212	0.000325953	0.000824912	0.000270015	0.000424989	0.000429942	0.000359971	0.000322024	0.001056377	0.000655328	0.000548832	0.000671126	0.000736187	0.000354666	0.000416228	0.000183746	0.000494147	0.000597653	0.00040546	0.000660145	0.00023041	0.000477766
k__Bacteria; p__Gemmatimonadetes; c__Gemmatimonadetes; o__Gemmatimonadales; f__Gemmatimonadaceae; g__uncultured_bacterium_f_Gemmatimonadaceae; s__uncultured_bacterium_f_Gemmatimonadaceae	OTU603	0.000456744	0.000325052	0.000488572	0.000280591	0.000307263	0.000809412	0.000399095	0.000325733	0.000771066	0.000250668	0.000677298	0.000124324	0.0003884	0.000268685	0.000651906	0.000232823	0.000247474	0.000135007	0.000159371	0.000113143	0.000431965	0.000230017	0.000111198	9.36E-05	0.000202201	0.000129895	0.000184047	0.000472888	0.0006121	0.000577488	0.000741221	0.000849297	0.000675767	0.000480106	0.001056047	0.000845277
k__Bacteria; p__Planctomycetes; c__Planctomycetacia; o__Isosphaerales; f__Isosphaeraceae; g__Singulisphaera; s__uncultured_bacterium_g_Singulisphaera	OTU214	0.000214938	0.000208962	6.37E-05	0.000102033	0.000167598	0.00011563	7.98E-05	0.000200451	7.23E-05	0.00217246	0.001108306	0.00093243	0.001229933	0.000873226	0.000605341	0.000488929	0.000474325	0.000922551	7.97E-05	0.000543085	0.00075594	0.000460035	0.000111198	0.000218443	0.000115543	0.000151545	0.000441712	0.000472888	0.000195872	7.87E-05	0.000247074	9.44E-05	8.11E-05	0.000150033	0.000115205	0.000735024
k__Bacteria; p__Proteobacteria; c__Gammaproteobacteria; o__Betaproteobacteriales; f__TRA3-20; g__uncultured_bacterium_f_TRA3-20; s__uncultured_bacterium_f_TRA3-20	OTU517	8.06E-05	2.32E-05	4.25E-05	0.000612198	0.000893855	0.000462521	0.000452308	0.00200451	0.000506012	0.00020889	0.000225766	0.000248648	0.000647333	0.000380637	0.00069847	0.001443505	4.12E-05	0.001417578	0.000424989	0.000339428	0.000179986	0.000437033	8.34E-05	0.000624122	0.000433288	0.000476283	0.000441712	7.88E-05	0.00012242	0.000104998	9.27E-05	0.000125822	0.000135153	0.000120026	0.000192009	0.000257258
k__Bacteria; p__Acidobacteria; c__Acidobacteriia; o__Solibacterales; f__Solibacteraceae_Subgroup_3; g__Candidatus_Solibacter; s__uncultured_bacterium_g_Candidatus_Solibacter	OTU10082	2.69E-05	0	0.000446087	0.000382624	0.000558659	0.000346891	0.000186245	0.000250564	0.000361437	0.000752005	0.000533629	0.000227927	0.000517866	0.001052349	0.000372518	0.000861447	0.000371211	0.000517528	2.66E-05	0.000429942	0.000467963	0.000874066	0.000667186	0.00040568	5.78E-05	0.000389686	0.000625759	0.000669924	0.000195872	0.000183746	0.000432379	9.44E-05	0.000135153	0.000390086	0.000307214	0.000882029
k__Bacteria; p__Proteobacteria; c__Deltaproteobacteria; o__Myxococcales; f__Haliangiaceae; g__Haliangium; s__uncultured_bacterium_g_Haliangium	OTU298	0.000429876	0	0.000403603	0.000663215	0.000726257	0.000549244	0.00058534	0.000375846	0.000530108	0.000605782	0.000513105	0.000890989	0.0003884	0.000201514	0.000372518	0.000256106	0.000412456	0.000405022	0.000610922	0.000248914	0.000539957	0.000161012	0.000138997	9.36E-05	0.00049106	0.00028144	7.36E-05	0.000394073	0.000391744	0.000236245	0.000185305	0.000534743	0.000270307	0.000540119	0.001209654	0.000220507
k__Bacteria; p__Proteobacteria; c__Gammaproteobacteria; o__Xanthomonadales; f__Xanthomonadaceae; g__Arenimonas; s__uncultured_bacterium_g_Arenimonas	OTU845	0.000644815	0.00011609	6.37E-05	0.000816264	0.001480447	0.001185211	0.002873487	0.000375846	0.00195176	6.27E-05	6.16E-05	6.22E-05	0.000819955	0.000223904	0.000488929	0.000651906	2.06E-05	0.000585032	7.97E-05	2.26E-05	3.60E-05	9.20E-05	2.78E-05	9.36E-05	0.000115543	8.66E-05	0.000110428	0.000118222	0.00012242	0.000236245	0.00021619	0.000188733	0.00037843	0.000210046	0.00023041	7.35E-05
k__Bacteria; p__Verrucomicrobia; c__Verrucomicrobiae; o__Chthoniobacterales; f__Chthoniobacteraceae; g__Candidatus_Udaeobacter; s__uncultured_bacterium_g_Candidatus_Udaeobacter	OTU7160	0.000376142	0.00058045	0.000127453	0.00015305	2.79E-05	0.000144538	0.000106425	0.000676522	0.000192766	0.001023563	0.000677298	0.000497296	0.000906266	0.00058215	0.000605341	0.000325953	0.00014436	0.000472526	0.000239057	0.000181028	0.00075594	0.000575043	0.000194596	0.000343267	0.000202201	0.000238142	0.000110428	0.000512295	0.000465196	0.000288744	0.000679453	0.000377465	0.000540614	0.000480106	0.000268812	0.000845277
k__Bacteria; p__Actinobacteria; c__Thermoleophilia; o__Gaiellales; f__uncultured_bacterium_o_Gaiellales; g__uncultured_bacterium_o_Gaiellales; s__uncultured_bacterium_o_Gaiellales	OTU599	0.000214938	0.00011609	0.00038236	0.000459149	0.000363128	0.000317983	0.000372489	0.00027562	0.000144575	0.000334225	0.00024629	0.000145045	0.000129467	0.000358246	0.000349235	0.000209541	0.000247474	6.75E-05	0.000770293	0.000543085	0.000575954	0.000437033	0.001000778	0.000748947	0.000404402	0.001060813	0.00055214	0.00043348	0.000220356	0.000314994	0.000710337	0.000377465	0.00040546	0.000540119	0.000768034	0.00029401
k__Bacteria; p__Proteobacteria; c__Gammaproteobacteria; o__Betaproteobacteriales; f__TRA3-20; g__uncultured_bacterium_f_TRA3-20; s__uncultured_bacterium_f_TRA3-20	OTU1035	0.000617947	6.97E-05	0.000148696	0.000459149	0.000446927	0.000607059	0.000718372	0.001027311	0.000554204	0.000146223	0.000184718	0.000145045	0.0003884	0.000335856	0.000349235	0.000814882	0.000103114	0.000427524	0.000398428	0.000113143	0.000323974	0.000460035	0.000222395	0.000748947	0.000519946	0.00028144	0.000257666	0.000275851	0.000269324	0.000209996	0.00021619	0.000566198	0.001081227	0.000870191	0.000307214	0.000183756
k__Bacteria; p__Chloroflexi; c__Anaerolineae; o__SBR1031; f__uncultured_bacterium_o_SBR1031; g__uncultured_bacterium_o_SBR1031; s__uncultured_bacterium_o_SBR1031	OTU384	0.000134336	0	0.000127453	0.000280591	0.000251397	0.00011563	0.000159638	0.000125282	0.000168671	0.00043867	0.000697822	0.000248648	0.000906266	0.000850835	0.000721753	0.000931294	0.001278614	0.000810045	7.97E-05	0.000384685	0.000179986	0.000368028	0.000611587	0.000748947	0.000317745	0.00084432	0.000736187	0.000236444	0.000391744	0.000183746	0.000277958	0.00034601	0.000108123	0.00018004	0.000172808	0.000330761
k__Bacteria; p__Proteobacteria; c__Gammaproteobacteria; o__Betaproteobacteriales; f__Burkholderiaceae; g__Burkholderia-Caballeronia-Paraburkholderia; s__uncultured_bacterium_g_Burkholderia-Caballeronia-Paraburkholderia	OTU426	0.000725416	9.29E-05	0.000106211	0.000459149	0.00047486	0.000462521	0.000239457	0.00055124	0.000819257	0.000543115	0.000184718	0.000165765	0.000302089	0.000470198	0.000256106	0.000139694	0.000268097	0.000315017	0.000239057	0.0001584	0	0.000322024	0.000555988	0.000187237	0.000144429	0.000584529	0.000147237	0.000315259	0.00024484	0	0.000864758	0.001289673	0.00081092	0.000840185	0.001152052	0.00029401
k__Bacteria; p__Proteobacteria; c__Gammaproteobacteria; o__Xanthomonadales; f__Xanthomonadaceae; g__Arenimonas; s__uncultured_bacterium_g_Arenimonas	OTU3818	0.000349275	0.000255398	4.25E-05	0.000484657	0.00075419	0.001387564	0.003086338	0.000300677	0.001012024	4.18E-05	4.10E-05	0.000207207	0.000539444	0.000134342	0.000325953	0.000349235	0	0.000270015	2.66E-05	2.26E-05	3.60E-05	0.000230017	0.000111198	3.12E-05	0.000173315	0.000108246	0	0.000275851	0.000783488	0.000866233	0.000277958	0.000471832	0.000540614	0.000270059	0.000460821	0.000404263
k__Bacteria; p__Proteobacteria; c__Gammaproteobacteria; o__Xanthomonadales; f__Rhodanobacteraceae; g__Chujaibacter; s__uncultured_bacterium_g_Chujaibacter	OTU132	2.69E-05	0.000626886	0	5.10E-05	0	0	2.66E-05	0	0	0.000188001	2.05E-05	0.004454943	4.32E-05	0	0	0	0.000103114	2.25E-05	0.001407777	0	0	2.30E-05	0	3.12E-05	0.007452555	6.49E-05	0	0	2.45E-05	7.87E-05	0	0	0	0	1.92E-05	0
k__Bacteria; p__Acidobacteria; c__Acidobacteriia; o__Subgroup_2; f__uncultured_bacterium_o_Subgroup_2; g__uncultured_bacterium_o_Subgroup_2; s__uncultured_bacterium_o_Subgroup_2	OTU177	0	0.00023218	0.00019118	0.000229574	5.59E-05	2.89E-05	0.000319276	0.000200451	0.000144575	0.000710227	0.00038996	0.001263961	0.000755222	0.000156733	0.000162976	2.33E-05	0.000206228	9.00E-05	0.003771781	0.000384685	0.000215983	0.000253019	0.000111198	0.000280855	0.001068777	0.000411336	0.000294475	0.00043348	0.000710036	0.00052499	0.000123537	3.15E-05	0.000243276	0	0.000134406	0.000404263
k__Bacteria; p__Verrucomicrobia; c__Verrucomicrobiae; o__Chthoniobacterales; f__Chthoniobacteraceae; g__Candidatus_Udaeobacter; s__uncultured_bacterium_g_Candidatus_Udaeobacter	OTU8992	8.06E-05	0.000185744	0.000106211	0.000204066	8.38E-05	0.00011563	0.000133032	0.000325733	9.64E-05	0.001712901	0.000841492	0.000787385	0.000755222	0.000918006	0.000838164	0.000558776	0.000556816	0.000765042	0.000265618	0.000407314	0.000647948	0.000483036	0.000250195	0.000249649	2.89E-05	0.000194843	0.000220856	0.000709332	0.000195872	0.000288744	0.000277958	0.000283099	0.000135153	6.00E-05	0.00023041	0.000551268
k__Bacteria; p__Planctomycetes; c__Planctomycetacia; o__Isosphaerales; f__Isosphaeraceae; g__Aquisphaera; s__uncultured_bacterium_g_Aquisphaera	OTU624	8.06E-05	9.29E-05	8.50E-05	0.000229574	2.79E-05	0.00011563	0.000159638	0.000150338	0.000168671	0.00129512	0.000862016	0.000600899	0.001143622	0.001209082	0.000838164	0.000651906	0.000639307	0.001710094	0.000159371	0.00061097	0.000575954	0.000391029	0	9.36E-05	0.000231087	8.66E-05	0.000257666	0.000354666	4.90E-05	7.87E-05	0.00021619	0.000251644	8.11E-05	0.000150033	0.000115205	0.000771775
k__Bacteria; p__Proteobacteria; c__Gammaproteobacteria; o__Betaproteobacteriales; f__Nitrosomonadaceae; g__MND1; s__uncultured_bacterium_g_MND1	OTU950	0.000107469	2.32E-05	0	0.000357116	0.000502793	0.000607059	0.000771584	0.000225507	0.000481916	0.00020889	0.00024629	0.000165765	0.0003884	0.00055976	0.001699611	0.002025564	0.000288719	0.000765042	0.00029218	0.000384685	0.000107991	0.000368028	0.000305793	0.000655328	0.000635489	0.000627828	0.000220856	0.000118222	0.00012242	5.25E-05	9.27E-05	0.000125822	0.000108123	0.000390086	0.00023041	0.000257258
k__Bacteria; p__WPS-2; c__uncultured_bacterium_p_WPS-2; o__uncultured_bacterium_p_WPS-2; f__uncultured_bacterium_p_WPS-2; g__uncultured_bacterium_p_WPS-2; s__uncultured_bacterium_p_WPS-2	OTU158	8.06E-05	2.32E-05	8.50E-05	0.000663215	0.000726257	8.67E-05	0.000159638	2.51E-05	0.000192766	0.000188001	0.000102621	8.29E-05	0.001380977	0.000313466	2.33E-05	2.33E-05	0.000969272	0.000315017	0.000451551	0.000113143	3.60E-05	0.001035078	0.00047259	0.000280855	0	0.001082462	0.000957043	0.000512295	0.000220356	0	0.001111832	0.001069485	8.11E-05	0.000120026	0.000595227	0.00091878
k__Bacteria; p__Actinobacteria; c__Thermoleophilia; o__Gaiellales; f__Gaiellaceae; g__Gaiella; s__uncultured_bacterium_g_Gaiella	OTU2453	0.00029554	0.000162526	0.000467329	0.000178558	0.000167598	0.000607059	0.001277105	0.000400902	0.000168671	2.09E-05	8.21E-05	0.000227927	8.63E-05	0.000156733	0.000349235	0.000186259	4.12E-05	6.75E-05	0.000318742	0.000724113	0.001259899	0.000230017	0.000416991	0.00056171	0.000866576	0.000389686	0.000404903	0.000275851	2.45E-05	0.000341243	0.000247074	0.00034601	0.001108258	0.001200264	0.000460821	0.000367512
k__Bacteria; p__Firmicutes; c__Bacilli; o__Lactobacillales; f__Streptococcaceae; g__Streptococcus; s__uncultured_bacterium_g_Streptococcus	OTU135	5.37E-05	0	0	0	0	0	2.66E-05	0	0	2.09E-05	4.10E-05	6.22E-05	0.002718799	0.003448121	0.003864869	0.004144257	6.19E-05	2.25E-05	0	0	0	0	0	0	0	0	0	0	0	0	0	0	0	0	0	0
k__Bacteria; p__Chloroflexi; c__AD3; o__uncultured_bacterium_c_AD3; f__uncultured_bacterium_c_AD3; g__uncultured_bacterium_c_AD3; s__uncultured_bacterium_c_AD3	OTU259	5.37E-05	4.64E-05	0.001274535	0.000892789	0.000530726	0.000173445	0.001569775	0.000125282	0.000554204	0.00020889	0.000143669	4.14E-05	0.0001942	4.48E-05	2.33E-05	0	0.000309342	4.50E-05	0.000265618	0.0001584	0.000143988	0.000322024	0.000500389	0.000156031	0.000144429	0.000454634	0.000625759	0.000197037	0.0006121	0.000157497	0.001050063	0.000943663	0.00037843	0.000360079	0.000710432	0.001029033
k__Bacteria; p__Acidobacteria; c__Subgroup_5; o__uncultured_bacterium_c_Subgroup_5; f__uncultured_bacterium_c_Subgroup_5; g__uncultured_bacterium_c_Subgroup_5; s__uncultured_bacterium_c_Subgroup_5	OTU329	0.000107469	2.32E-05	4.25E-05	0.000408132	0.000307263	0.000751597	0.000319276	0.000175395	0.000385533	0.000292447	0.000595201	0.000145045	0.000323666	0.000604541	0.001047706	0.00109427	0.000350588	0.00054003	0.000132809	0.000520456	0.000215983	0.00052904	0.000555988	0.00040568	0.000259973	0.000411336	0.000478522	0.000472888	0.000318292	0.000183746	0.00021619	0.000377465	0.00081092	0.000390086	0.000422419	0.000220507
k__Bacteria; p__Acidobacteria; c__Acidobacteriia; o__Acidobacteriales; f__uncultured_bacterium_o_Acidobacteriales; g__uncultured_bacterium_o_Acidobacteriales; s__uncultured_bacterium_o_Acidobacteriales	OTU11612	8.06E-05	6.97E-05	0.000297391	0.000637706	0.000111732	0.000346891	7.98E-05	0.000125282	0.000481916	0.000417781	0.000184718	0.000269369	0.000927844	0.000671712	0.000325953	0.000116412	0.000618684	0.000270015	0.000743731	0.000113143	0.000287977	0.001035078	0.000722784	0.00056171	0.000259973	0.000606179	0.001288328	0.000236444	0.000146904	0.000131247	0.000432379	0.000754931	0.000216245	0.000240053	0.000268812	0.000257258
k__Bacteria; p__Proteobacteria; c__Alphaproteobacteria; o__Elsterales; f__uncultured_bacterium_o_Elsterales; g__uncultured_bacterium_o_Elsterales; s__uncultured_bacterium_o_Elsterales	OTU7383	0.000376142	0.000534014	0.000467329	0.000280591	0.000111732	0.000173445	0.000319276	0.000425958	0.000265054	0.001253342	0.000595201	0.000973871	0.0005826	0.000671712	0.00069847	0.000605341	0.000618684	0.000292516	0.000345304	0.000497828	0.00025198	0.000299022	0.000166796	0.000343267	0.000231087	0.000324739	0.000331284	0.000275851	0.00036726	0.000262495	9.27E-05	0.000157277	0.000324368	0.000360079	0.000192009	0.000257258
k__Bacteria; p__Bacteroidetes; c__Bacteroidia; o__Chitinophagales; f__Chitinophagaceae; g__UTBCD1; s__uncultured_bacterium_g_UTBCD1	OTU336	0.000161204	0	0.000955901	0.00043364	0.000446927	0.000578152	0.000186245	0.000100226	0.000506012	0.000668449	0.000738871	0.000269369	0.000237355	0.000962787	0.00030267	0.00069847	0.000494947	0.000270015	0.000185933	0.000271542	0.000323974	0.000621047	0.001111976	0.000468092	0.000115543	0.000476283	0.000736187	0.000197037	4.90E-05	0.000446241	0.000277958	0.00034601	0.000297337	0.000240053	7.68E-05	7.35E-05
k__Bacteria; p__Proteobacteria; c__Deltaproteobacteria; o__Myxococcales; f__Haliangiaceae; g__Haliangium; s__uncultured_bacterium_g_Haliangium	OTU380	2.69E-05	9.29E-05	0.000127453	0.000790756	0.000195531	0.000202353	0.000133032	0.000350789	0.000240958	0.000919118	0.000779919	0.00031081	0.001057311	0.000514979	0.000232823	0.000116412	0.000680553	0.00054003	0.00071717	0.000316799	0.000395968	0.000391029	0.000277994	0.000343267	0.000519946	0.000454634	0.000220856	0.000512295	0.000416228	0.000183746	0.000277958	0.000408921	0.000243276	0.000270059	0.000768034	0.00029401
k__Bacteria; p__Proteobacteria; c__Gammaproteobacteria; o__Betaproteobacteriales; f__Burkholderiaceae; g__Ramlibacter; s__uncultured_bacterium_g_Ramlibacter	OTU573	0.000698549	0.000185744	6.37E-05	0.000790756	0.001173184	0.000982858	0.001410137	0.000451015	0.001421652	0.000229779	0.000287339	0.000352251	0.000561022	0.000358246	0.000465647	0.000628623	0.00014436	0.000382521	0.000132809	4.53E-05	7.20E-05	0.000230017	0.000111198	9.36E-05	0.000115543	0.000216492	7.36E-05	0.000236444	0.000563132	0.000446241	0.000185305	0.000188733	0.000216245	0.000120026	0.00023041	0.000404263
k__Bacteria; p__Chloroflexi; c__TK10; o__uncultured_bacterium_c_TK10; f__uncultured_bacterium_c_TK10; g__uncultured_bacterium_c_TK10; s__uncultured_bacterium_c_TK10	OTU346	0.001074691	0.00023218	0.000424845	0.00043364	0.000335196	0.000346891	0.000106425	0.001002255	0.00045782	0.000355114	0.00112883	0.000227927	0.000302089	0.000358246	0.000209541	0.000186259	0.000556816	0.000135007	0.000132809	0.000746741	0.000359971	0.000345026	0.000277994	0.000312061	0.000375516	0.000389686	0.000220856	0.00043348	0.00036726	0.000341243	0.000277958	0.000408921	0.000162184	0.000540119	0.000249611	0.000441014
k__Bacteria; p__Chloroflexi; c__JG30-KF-CM66; o__uncultured_bacterium_c_JG30-KF-CM66; f__uncultured_bacterium_c_JG30-KF-CM66; g__uncultured_bacterium_c_JG30-KF-CM66; s__uncultured_bacterium_c_JG30-KF-CM66	OTU490	0.000134336	6.97E-05	0.000212422	0.000357116	0.000251397	0.000202353	0.000372489	0.000300677	0.000240958	0.000167112	8.21E-05	0.000145045	4.32E-05	8.96E-05	9.31E-05	4.66E-05	0.000164982	6.75E-05	0.000610922	0.000678856	0.001115911	0.00052904	0.000389192	0.000655328	0.000259973	0.00056288	0.000736187	0.001497478	0.00097936	0.001154977	0.000247074	0.000283099	8.11E-05	3.00E-05	0.000864039	0.000514517
k__Bacteria; p__Chloroflexi; c__Anaerolineae; o__SBR1031; f__uncultured_bacterium_o_SBR1031; g__uncultured_bacterium_o_SBR1031; s__uncultured_bacterium_o_SBR1031	OTU519	0.000322407	9.29E-05	0.00038236	0.000357116	0.000418994	0.000260168	0.000133032	0.000200451	0.000192766	0.000250668	0.000143669	0.000227927	0.000107889	0.000425418	0.00030267	0.0003958	0.000412456	0.000135007	0.00029218	0.000814627	0.000611951	0.000437033	0.000861781	0.000842565	0.000635489	0.000346388	0.001214709	0.000315259	0.00024484	0.000629987	0.000370611	0.000251644	0.000513583	0.000330073	0.00023041	0.000404263
k__Bacteria; p__Latescibacteria; c__uncultured_bacterium_p_Latescibacteria; o__uncultured_bacterium_p_Latescibacteria; f__uncultured_bacterium_p_Latescibacteria; g__uncultured_bacterium_p_Latescibacteria; s__uncultured_bacterium_p_Latescibacteria	OTU407	0.000188071	0	0.000998386	0.000102033	0.000418994	0.000173445	0	5.01E-05	0.000578299	0.000584893	0.000738871	0.000414413	0.000323666	0.00053737	0.000558776	0.000488929	0.000783667	0.001080059	0.000239057	0.000791999	0.000323974	0.000736055	0.00047259	0.000280855	0.000115543	0.00084432	0.000441712	0.000394073	0.000195872	7.87E-05	0.000123537	0.000188733	0.000135153	0.000330073	0.000153607	0.000220507
k__Bacteria; p__Verrucomicrobia; c__Verrucomicrobiae; o__Pedosphaerales; f__Pedosphaeraceae; g__uncultured_bacterium_f_Pedosphaeraceae; s__uncultured_bacterium_f_Pedosphaeraceae	OTU730	2.69E-05	2.32E-05	0.000233665	0.000280591	0.000139665	5.78E-05	0.000186245	0.000375846	9.64E-05	0.000814672	0.001231451	0.000745944	0.000755222	0.000291075	0.000349235	0.000232823	0.000268097	0.000697538	0.000796855	0.000294171	0.000359971	0.000690052	0.000361392	0.000156031	0.000606603	0.000584529	0.000147237	0.000394073	0.000661068	0.00049874	0.00021619	0.000251644	0.000189215	0.000300066	0.000326415	0.000404263
k__Bacteria; p__Chloroflexi; c__Anaerolineae; o__SBR1031; f__uncultured_bacterium_o_SBR1031; g__uncultured_bacterium_o_SBR1031; s__uncultured_bacterium_o_SBR1031	OTU422	5.37E-05	2.32E-05	0	0.000357116	0.000670391	0.000578152	0.000319276	0.000200451	0.00045782	0.000125334	0.000287339	0.000124324	0.001143622	0.00055976	0.000488929	0.000442365	0.000226851	0.000742541	0.000159371	0.000248914	0.000143988	0.000345026	0.000250195	0.000374473	0.001011006	0.000411336	0.000368094	0.000748739	0.000563132	0.000157497	0.000463263	0.000314554	0.00040546	0.000270059	0.000460821	0.000514517
k__Bacteria; p__Planctomycetes; c__BD7-11; o__uncultured_bacterium_c_BD7-11; f__uncultured_bacterium_c_BD7-11; g__uncultured_bacterium_c_BD7-11; s__uncultured_bacterium_c_BD7-11	OTU592	0.000268673	0.000185744	6.37E-05	0.000306099	0.000195531	0.000231261	0.00029267	7.52E-05	0.000144575	0.000480448	0.000964637	0.00031081	0.000474711	0.000268685	0.000349235	0.00030267	0.000350588	0.000382521	0.000212495	0.000497828	0.00050396	0.000506038	0.000416991	0.000592916	0.000259973	0.000432985	0.000478522	0.000945776	0.000440712	0.000131247	0.000370611	0.000377465	0.000189215	0.000480106	0.000403218	0.001065785
k__Bacteria; p__Chloroflexi; c__Chloroflexia; o__Chloroflexales; f__Roseiflexaceae; g__uncultured_bacterium_f_Roseiflexaceae; s__uncultured_bacterium_f_Roseiflexaceae	OTU206	0.000403009	0.000882285	0.000955901	0.000663215	0.000977654	0.00083832	0.000904616	0.001152593	0.000891545	0.000125334	6.16E-05	0.000145045	0.000431555	0.000156733	4.66E-05	9.31E-05	8.25E-05	0.000112506	0.000212495	0.000429942	0.000539957	0.000115009	0.000222395	0.000218443	0.000202201	0.000108246	0.000368094	0.00043348	0.00048968	0.000131247	0.000277958	0.000251644	8.11E-05	0.000420092	0.00023041	0.000257258
k__Bacteria; p__Latescibacteria; c__uncultured_bacterium_p_Latescibacteria; o__uncultured_bacterium_p_Latescibacteria; f__uncultured_bacterium_p_Latescibacteria; g__uncultured_bacterium_p_Latescibacteria; s__uncultured_bacterium_p_Latescibacteria	OTU403	0	0	0.000297391	0	0.000167598	0.000231261	0.000266064	7.52E-05	7.23E-05	0.000856451	0.00088254	0.000186486	0.000215778	0.000873226	0.002304952	0.001070988	0.000453702	0.000112506	0.000132809	0.000950398	0.000107991	0.000184014	0.000389192	0.00056171	0.000202201	0.00028144	0.000110428	0.000394073	7.35E-05	0.000262495	0	3.15E-05	0.000594675	0.000960211	0.000422419	0.000147005
k__Bacteria; p__Rokubacteria; c__NC10; o__Rokubacteriales; f__uncultured_bacterium_o_Rokubacteriales; g__uncultured_bacterium_o_Rokubacteriales; s__uncultured_bacterium_o_Rokubacteriales	OTU677	8.06E-05	0	0.000509814	0.000204066	0.000251397	0.000925043	0.000824797	0.000125282	0.000433724	0.000250668	0.000328387	0.000145045	0.000151044	0.000492589	0.000419082	0.001117553	0.000536193	6.75E-05	7.97E-05	0.000384685	0.000611951	0.000253019	0.000833982	0.001154626	0.000404402	0.000238142	0.000331284	0.000275851	0	0.00052499	6.18E-05	0.000188733	0.000756859	0.000570125	0.000153607	0.000183756
k__Bacteria; p__Planctomycetes; c__OM190; o__uncultured_bacterium_c_OM190; f__uncultured_bacterium_c_OM190; g__uncultured_bacterium_c_OM190; s__uncultured_bacterium_c_OM190	OTU371	0	0	6.37E-05	0.000127541	0.000111732	0.000317983	0.000159638	5.01E-05	0.000240958	0.000543115	0.001210927	0.00031081	0.000258933	0.001410595	0.000931294	0.001443505	0.000164982	0.000112506	0.000185933	0.000452571	0.000431965	0.000598045	0.000583787	0.001029802	0.000259973	0.000368037	0.000478522	0.000236444	4.90E-05	0	0.000339726	0.000283099	0.000351399	0.000330073	9.60E-05	0.00029401
k__Bacteria; p__Proteobacteria; c__Alphaproteobacteria; o__Micropepsales; f__Micropepsaceae; g__uncultured_bacterium_f_Micropepsaceae; s__uncultured_bacterium_f_Micropepsaceae	OTU9491	2.69E-05	4.64E-05	4.25E-05	0.000178558	0.000251397	0	0.000186245	5.01E-05	0.000433724	0.000271557	0.000513105	0.000849547	0.000258933	0.000134342	0.000139694	0.001233964	0.000329965	0.00164259	0.000610922	0.000316799	0.00050396	0.000184014	0.000138997	0.00056171	0.000577717	0.001363902	0.000147237	0.000788146	0.000293808	0.000288744	0.000463263	0.000188733	8.11E-05	0.00018004	0.000172808	0.000367512
k__Bacteria; p__Proteobacteria; c__Gammaproteobacteria; o__Betaproteobacteriales; f__Burkholderiaceae; g__uncultured_bacterium_f_Burkholderiaceae; s__uncultured_bacterium_f_Burkholderiaceae	OTU732	0.000188071	6.97E-05	0.000148696	0.00043364	0.000530726	0.000289076	0.000239457	0.000300677	0.000337341	0.000898229	0.001416169	0.000497296	0.000733644	0.000694102	0.000419082	0.000372518	0.000412456	0.00090005	0.000265618	0.000248914	3.60E-05	0.000230017	0.000138997	0.000218443	5.78E-05	0.000303089	7.36E-05	0.000354666	0.00024484	0.000472491	0.000277958	0.000314554	0.00037843	0.000150033	0.000556825	0.000514517
k__Bacteria; p__Bacteroidetes; c__Bacteroidia; o__Chitinophagales; f__Chitinophagaceae; g__uncultured_bacterium_f_Chitinophagaceae; s__uncultured_bacterium_f_Chitinophagaceae	OTU249	0.000564213	0.00596703	0	0	2.79E-05	0	0	2.51E-05	7.23E-05	0.000543115	2.05E-05	0.003149541	0	0	2.33E-05	0	0	0.000157509	5.31E-05	4.53E-05	7.20E-05	2.30E-05	0	3.12E-05	0.001444294	0.000129895	0	0	0.000342776	0.000761235	0	0	0	3.00E-05	9.60E-05	0.000110254
k__Bacteria; p__Proteobacteria; c__Alphaproteobacteria; o__Elsterales; f__Elsteraceae; g__uncultured_bacterium_f_Elsteraceae; s__uncultured_bacterium_f_Elsteraceae	OTU347	0.000537346	0.00023218	8.50E-05	0.000637706	0.000335196	0.000260168	0.000159638	0.000425958	0.000433724	0.000229779	0.001293024	0.000124324	0.000755222	0.00058215	0.000209541	0.000279388	0.000288719	0.000472526	0.000239057	0.000362056	0.000359971	0.000575043	0.000222395	0.000374473	0.000202201	0.000476283	0.000625759	0.000275851	0.000416228	0.000236245	0.000339726	0.000377465	0.000189215	0.000120026	0.000326415	0.00062477
k__Bacteria; p__Acidobacteria; c__Subgroup_6; o__uncultured_bacterium_c_Subgroup_6; f__uncultured_bacterium_c_Subgroup_6; g__uncultured_bacterium_c_Subgroup_6; s__uncultured_bacterium_c_Subgroup_6	OTU12230	0.000161204	2.32E-05	6.37E-05	0.000306099	0.000726257	0.001936808	0.001277105	0.001127537	0.000192766	8.36E-05	6.16E-05	0.000103603	0.000129467	0.000156733	0.000558776	0.00069847	4.12E-05	0.000450025	5.31E-05	2.26E-05	0.000143988	0.000253019	0.000166796	0.000592916	0.000317745	0.000238142	0	0.000236444	0.00012242	0.000104998	0.000401495	0.000534743	0.000648736	0.000660145	0.000825637	0.000220507
k__Bacteria; p__Proteobacteria; c__Gammaproteobacteria; o__Betaproteobacteriales; f__Burkholderiaceae; g__uncultured_bacterium_f_Burkholderiaceae; s__uncultured_bacterium_f_Burkholderiaceae	OTU1033	0.000268673	9.29E-05	0.000212422	0.000510165	0.000810056	0.000404706	0.000478914	0.000626409	0.001590323	0.000835561	0.001231451	0.000538737	0.000517866	0.000291075	0.000954576	0.000442365	0.000556816	0.000810045	0.000132809	4.53E-05	0.000179986	0.000161012	5.56E-05	3.12E-05	0.000115543	0.000238142	7.36E-05	0	0.000171388	0.000104998	0.000185305	0.000314554	0.000108123	0.000150033	0.000307214	3.68E-05
k__Bacteria; p__Acidobacteria; c__Subgroup_6; o__uncultured_bacterium_c_Subgroup_6; f__uncultured_bacterium_c_Subgroup_6; g__uncultured_bacterium_c_Subgroup_6; s__uncultured_bacterium_c_Subgroup_6	OTU675	0.000107469	0	0	0.000178558	0.000726257	0.00095395	0.000665159	0.001102481	0.000602395	0	8.21E-05	4.14E-05	0.000517866	0.000514979	0.000256106	0.001699611	0.000103114	0.000765042	0.000424989	6.79E-05	3.60E-05	0.000276021	8.34E-05	0.000780153	0.000115543	0.000108246	0.000184047	0.000275851	0.000171388	0.000236245	0.000339726	0.000220188	0.000702798	0.000510112	0.000364816	0.000330761
k__Bacteria; p__Proteobacteria; c__Gammaproteobacteria; o__Xanthomonadales; f__Rhodanobacteraceae; g__Tahibacter; s__uncultured_bacterium_g_Tahibacter	OTU709	0.000161204	2.32E-05	6.37E-05	0.000535673	0.000893855	0.001011765	0.000345883	0.001603608	0.001277078	0.000125334	6.16E-05	0.000372972	0.000798377	0.000335856	0.000465647	0.000465647	8.25E-05	0.000292516	2.66E-05	6.79E-05	7.20E-05	0.000276021	0.000138997	0.000374473	0.000288859	0.000151545	0.000147237	7.88E-05	0.000318292	0.000236245	0.000494147	0.000377465	0.000567644	0.000450099	0.000288013	0.000147005
k__Bacteria; p__Chloroflexi; c__Anaerolineae; o__Anaerolineales; f__Anaerolineaceae; g__uncultured_bacterium_f_Anaerolineaceae; s__uncultured_bacterium_f_Anaerolineaceae	OTU428	0.000134336	0.00023218	0.00038236	0.000102033	8.38E-05	0.000173445	7.98E-05	0.000225507	0.000265054	0.000835561	0.001046734	0.000600899	0.0003884	0.00053737	0.000745035	0.000838164	0.000309342	0.000270015	0.000212495	0.000339428	0.000611951	0.000828062	0.00044479	0.000468092	0.000404402	0.000216492	0.000220856	0.000315259	0.000171388	0.000209996	0.000308842	0.00034601	0.000270307	0.000360079	0.000153607	0.000220507
k__Bacteria; p__Bacteroidetes; c__Bacteroidia; o__Chitinophagales; f__Chitinophagaceae; g__Flavisolibacter; s__uncultured_bacterium_g_Flavisolibacter	OTU2632	0.000429876	0.001602043	0.000467329	0.000255083	0.000363128	0.000520336	0.000744978	0.000676522	0.000578299	0.000292447	0.000143669	0.000186486	0.000107889	6.72E-05	0.00030267	0.000232823	8.25E-05	0.000697538	0.000132809	2.26E-05	0.000143988	0.000207016	0	3.12E-05	0.000404402	0.000606179	0.000147237	7.88E-05	0.000440712	0.001154977	0.000185305	0.000251644	0.000621706	0.000480106	0.000326415	0.000257258
k__Bacteria; p__Proteobacteria; c__Gammaproteobacteria; o__KI89A_clade; f__uncultured_bacterium_o_KI89A_clade; g__uncultured_bacterium_o_KI89A_clade; s__uncultured_bacterium_o_KI89A_clade	OTU869	0.000134336	4.64E-05	6.37E-05	0.000382624	0.00075419	0.000462521	0.000638553	0.000851917	0.000650587	8.36E-05	0.000287339	0.000165765	0.000345244	0.000783664	0.000651906	0.001699611	0.000288719	0.00072004	0.000239057	0.0001584	0.000179986	0.000437033	0.000138997	0.00040568	0.000317745	0.000324739	0.000147237	0.000315259	0.00012242	0.000104998	0.000247074	9.44E-05	0.000297337	0.00018004	0.000345615	0.000147005
k__Bacteria; p__Chloroflexi; c__Ktedonobacteria; o__Ktedonobacterales; f__JG30-KF-AS9; g__uncultured_bacterium_f_JG30-KF-AS9; s__uncultured_bacterium_f_JG30-KF-AS9	OTU292	5.37E-05	0.000301834	6.37E-05	0.000127541	5.59E-05	5.78E-05	7.98E-05	7.52E-05	2.41E-05	0.000417781	4.10E-05	0.001636933	0.000280511	0.000111952	6.98E-05	9.31E-05	0.000536193	9.00E-05	0.001965576	0.000362056	0.000575954	0.000207016	0.000333593	0.000187237	0.001502065	0.000411336	0.000331284	0.000275851	0.000514164	0.000708736	0.000247074	0.00034601	0.000108123	0.000360079	0.000249611	0.000404263
k__Bacteria; p__Bacteroidetes; c__Bacteroidia; o__Cytophagales; f__Microscillaceae; g__Chryseolinea; s__uncultured_bacterium_g_Chryseolinea	OTU814	2.69E-05	9.29E-05	0	0.000408132	0.001815642	0.000896135	0.001942264	0.000300677	0.000722874	4.18E-05	0.000102621	0.000227927	0.0007768	0.000425418	0.001070988	0.001420223	4.12E-05	0.000697538	0.000106247	6.79E-05	3.60E-05	4.60E-05	0	0	0.000144429	4.33E-05	0.000110428	0.000157629	0.000171388	0.000157497	3.09E-05	0.000188733	0.00040546	0.00018004	9.60E-05	0.000220507
k__Bacteria; p__Chloroflexi; c__Anaerolineae; o__SBR1031; f__uncultured_bacterium_o_SBR1031; g__uncultured_bacterium_o_SBR1031; s__uncultured_bacterium_o_SBR1031	OTU550	0	0	0	5.10E-05	0.000167598	0.000173445	0.000106425	7.52E-05	0.000120479	4.18E-05	0.00038996	0.000186486	2.16E-05	0.000492589	0.00109427	0.001722894	0.000123737	0.000112506	0.000159371	0.000950398	0.001151908	0.000299022	0.000555988	0.00112342	8.67E-05	0.000368037	0.002576656	0	4.90E-05	0	6.18E-05	3.15E-05	0.000135153	0.000210046	7.68E-05	0.000441014
k__Bacteria; p__Acidobacteria; c__Acidobacteriia; o__Acidobacteriales; f__uncultured_bacterium_o_Acidobacteriales; g__uncultured_bacterium_o_Acidobacteriales; s__uncultured_bacterium_o_Acidobacteriales	OTU7666	0.000376142	0.000766195	0.000276149	0.000280591	0.000139665	0.000289076	7.98E-05	0.000225507	0.000168671	4.18E-05	0.000595201	0.000372972	0.000151044	0.000134342	9.31E-05	4.66E-05	6.19E-05	0.000202511	0.00071717	0.000271542	0.000719942	0.00052904	0.000333593	0.000156031	0.000144429	0.000173194	0.000368094	0.000197037	0.000636584	0.00202121	0.001019179	0.000534743	0.000243276	0.000300066	0.000288013	0.000147005
k__Bacteria; p__Acidobacteria; c__Thermoanaerobaculia; o__Thermoanaerobaculales; f__Thermoanaerobaculaceae; g__Subgroup_10; s__uncultured_bacterium_g_Subgroup_10	OTU653	0	6.97E-05	2.12E-05	0.001122363	0.000111732	0.000346891	0.000159638	7.52E-05	9.64E-05	8.36E-05	2.05E-05	6.22E-05	0.0005826	2.24E-05	0	0.000232823	0.000103114	0.000247514	0.004117085	0.000248914	0.000107991	0.000575043	0.000138997	0.000748947	2.89E-05	0.000801022	7.36E-05	0.000394073	0.001420072	2.62E-05	0.000432379	0.000283099	2.70E-05	0	7.68E-05	0.000220507
k__Bacteria; p__Chloroflexi; c__Anaerolineae; o__Anaerolineales; f__Anaerolineaceae; g__uncultured_bacterium_f_Anaerolineaceae; s__uncultured_bacterium_f_Anaerolineaceae	OTU246	2.69E-05	2.32E-05	0.000106211	0.000561182	0.000391061	0.00011563	0	0	0.000313245	0.000104445	0.000554153	0.000145045	0.000302089	0.000246294	0.000256106	0.000232823	0.000536193	0.000270015	0.000106247	0.001108798	0.000467963	0.000552041	0.000833982	0.000811359	8.67E-05	0.000346388	0.000809806	0.000630517	0.000440712	0.000393742	0.000617684	0.00034601	0.000270307	0.000300066	3.84E-05	0.000698273
k__Bacteria; p__Proteobacteria; c__Gammaproteobacteria; o__Betaproteobacteriales; f__Nitrosomonadaceae; g__MND1; s__uncultured_bacterium_g_MND1	OTU409	0	0	4.25E-05	0.000612198	0.000195531	0.000346891	0.000159638	0.000451015	0.000265054	0.000417781	0.001087782	0.000331531	0.000841533	0.000671712	0.000605341	0.0003958	0.000226851	0.000562531	0.000212495	0.000271542	0.000539957	0.000690052	0.000222395	0.000468092	0.000144429	0.000714425	0.001104281	0.000157629	0.000195872	0	0.000123537	0.000125822	5.41E-05	6.00E-05	0.000211209	0.000441014
k__Bacteria; p__Chloroflexi; c__Chloroflexia; o__Chloroflexales; f__Roseiflexaceae; g__uncultured_bacterium_f_Roseiflexaceae; s__uncultured_bacterium_f_Roseiflexaceae	OTU287	0.00029554	0.00046436	0.000233665	0.000561182	0.000642458	0.000520336	0.000771584	0.000451015	0.00120479	0.000229779	0.000164194	0.000124324	0.000302089	0.000156733	0.000512212	0.000279388	0.000226851	0.000247514	0.000185933	0.000248914	0.000359971	0.000322024	0.000166796	0.000436886	0.000317745	0.000151545	0.000294475	0.000551702	0.000220356	0.000183746	0.0005868	0.000314554	0.000135153	0.000330073	0.000307214	0.000441014
k__Bacteria; p__Chloroflexi; c__JG30-KF-CM66; o__uncultured_bacterium_c_JG30-KF-CM66; f__uncultured_bacterium_c_JG30-KF-CM66; g__uncultured_bacterium_c_JG30-KF-CM66; s__uncultured_bacterium_c_JG30-KF-CM66	OTU211	5.37E-05	0.00023218	0.000361118	0.000510165	0.000363128	0.000520336	0.000345883	0.000325733	0.000409629	0.001148897	0.000533629	0.000497296	0.000604177	0.000291075	0.000838164	0.000535494	0.00051557	0.000292516	0.000531237	0.000339428	0.000323974	0.000276021	0.000277994	0.00040568	0.000259973	0.000151545	0.000257666	7.88E-05	0.000171388	0.000157497	0.000277958	0.000283099	0.000108123	0.000210046	0.000115205	0.000330761
k__Bacteria; p__Proteobacteria; c__Alphaproteobacteria; o__Elsterales; f__uncultured_bacterium_o_Elsterales; g__uncultured_bacterium_o_Elsterales; s__uncultured_bacterium_o_Elsterales	OTU9339	5.37E-05	0	0.00038236	0.000229574	0.000307263	0.000173445	0.000239457	0.000225507	0.000265054	0.000605782	0.000348911	0.000207207	0.0003884	0.00058215	0.000814882	0.000465647	0.001051763	0.000157509	0.000159371	0.000407314	0.00025198	0.000552041	0.000389192	0.000249649	0.000404402	0.000411336	0.000478522	0.000394073	0.00012242	0.000183746	0.000277958	0.000471832	0.000459522	0.000540119	0.000422419	0.000220507
k__Bacteria; p__Actinobacteria; c__Acidimicrobiia; o__IMCC26256; f__uncultured_bacterium_o_IMCC26256; g__uncultured_bacterium_o_IMCC26256; s__uncultured_bacterium_o_IMCC26256	OTU321	5.37E-05	6.97E-05	0.000297391	0.000357116	0.00027933	0.000144538	0.000478914	2.51E-05	0.000216862	0.000313336	0.000143669	0.000248648	0.000280511	0.000179123	2.33E-05	4.66E-05	0.000268097	6.75E-05	0.001912452	6.79E-05	0.000179986	0.000391029	0.000111198	0.000218443	0.000664375	0.000324739	0.000736187	0.000512295	0.000636584	0.000629987	0.000772105	0.00069202	0.00037843	0.000240053	0.000288013	0.00062477
k__Bacteria; p__Proteobacteria; c__Gammaproteobacteria; o__Xanthomonadales; f__Rhodanobacteraceae; g__uncultured_bacterium_f_Rhodanobacteraceae; s__uncultured_bacterium_f_Rhodanobacteraceae	OTU618	0.000134336	0	0	0.000102033	0.000446927	0.000404706	0.000691765	0.002931596	0.000650587	2.09E-05	2.05E-05	4.14E-05	0.000302089	0.000223904	0.000372518	0.000419082	0.000103114	0.000450025	0.000159371	0	0.000179986	0.000161012	5.56E-05	0.000218443	0.000173315	0.000238142	0.000110428	0.000236444	0.000318292	0.000262495	0.000308842	0.000503287	0.000837951	0.000630139	0.000729633	0.000404263
k__Bacteria; p__GAL15; c__uncultured_bacterium_p_GAL15; o__uncultured_bacterium_p_GAL15; f__uncultured_bacterium_p_GAL15; g__uncultured_bacterium_p_GAL15; s__uncultured_bacterium_p_GAL15	OTU303	0.000107469	4.64E-05	0.000934659	0.000255083	0.000363128	2.89E-05	2.66E-05	2.51E-05	0.000240958	0.000334225	0.000513105	0.000331531	0.0003884	0.000626931	0.000209541	0.000372518	0.001361105	0.000112506	0.000345304	0.000497828	0.000179986	0.000414031	0.000861781	0.000343267	0.000144429	0.000454634	0.000772997	0.000512295	0.000146904	0.000157497	0.000185305	0.00034601	0.000162184	0.000300066	3.84E-05	0.00062477
k__Bacteria; p__Proteobacteria; c__Gammaproteobacteria; o__Betaproteobacteriales; f__Chromobacteriaceae; g__Pseudogulbenkiania; s__uncultured_bacterium_g_Pseudogulbenkiania	OTU429	2.69E-05	0.000441142	8.50E-05	0.000204066	0.000586592	0.000693782	0.000798191	2.51E-05	0.000265054	0.000125334	0.000718347	0.000331531	0.000172622	0.000179123	0.000535494	0.001955717	4.12E-05	0.00036002	0.000265618	6.79E-05	0.000323974	0.000598045	0.000333593	0.000468092	0.000144429	8.66E-05	0.000331284	0.000472888	0.000342776	0.000183746	9.27E-05	0.000188733	0.00037843	0.000600132	0.000211209	7.35E-05
k__Bacteria; p__Bacteroidetes; c__Bacteroidia; o__Chitinophagales; f__Chitinophagaceae; g__uncultured_bacterium_f_Chitinophagaceae; s__uncultured_bacterium_f_Chitinophagaceae	OTU270	2.69E-05	0.000998375	0.000106211	5.10E-05	8.38E-05	0	2.66E-05	0	0.000120479	0.00043867	0.000123145	0.001657653	6.47E-05	0	0	0	0.000371211	4.50E-05	0.006188908	0.000248914	7.20E-05	6.90E-05	2.78E-05	6.24E-05	0.000606603	0.000151545	7.36E-05	3.94E-05	0.000318292	0.000551239	6.18E-05	6.29E-05	2.70E-05	0	1.92E-05	0
k__Bacteria; p__Bacteroidetes; c__Bacteroidia; o__Chitinophagales; f__Chitinophagaceae; g__uncultured_bacterium_f_Chitinophagaceae; s__uncultured_bacterium_f_Chitinophagaceae	OTU610	0.001101558	0.000139308	0.000233665	0.000408132	0.00027933	0.000635967	0.000505521	0.000425958	0.000433724	0.000250668	0.000123145	6.22E-05	0.000107889	0.000358246	0.000745035	0.000279388	0.000123737	0.000315017	0.000265618	0.000294171	0.000143988	0.00013801	0.000277994	0.000249649	0.000375516	0.000216492	0.000184047	0.000236444	0.00036726	0.000262495	0.000123537	0.000597653	0.000892012	0.000690152	0.000576026	0.000257258
k__Bacteria; p__Acidobacteria; c__Holophagae; o__Subgroup_7; f__uncultured_bacterium_o_Subgroup_7; g__uncultured_bacterium_o_Subgroup_7; s__uncultured_bacterium_o_Subgroup_7	OTU12731	0.000241805	4.64E-05	0.000743479	0.000127541	0.000195531	0.000317983	0.000345883	2.51E-05	0.000120479	0.000522226	0.001005685	0.000849547	0.0001942	0.000335856	0.000861447	0.000861447	0.000164982	0.000157509	0	0.000633599	0.000467963	0.000322024	0.000305793	0.00040568	0.000173315	0.000129895	0	0.000275851	9.79E-05	0.000393742	0.000123537	0.000125822	0.00078389	0.000930205	0.000326415	0
k__Bacteria; p__Gemmatimonadetes; c__Gemmatimonadetes; o__Gemmatimonadales; f__Gemmatimonadaceae; g__uncultured_bacterium_f_Gemmatimonadaceae; s__uncultured_bacterium_f_Gemmatimonadaceae	OTU202	0.000429876	0.000255398	0.000424845	0.000382624	0.00027933	0.000260168	0.001250499	0.000576297	0.000433724	0.000710227	0.000184718	0.000186486	0.000690489	0.000358246	0.000116412	4.66E-05	0.000288719	0.00054003	0.000424989	0.000248914	0.000107991	0.000368028	0.000222395	9.36E-05	0.000231087	0.000411336	0.000478522	0.000551702	0.000293808	0.000131247	0.000308842	0.00034601	0.000108123	9.00E-05	0.000134406	0.000588019
k__Bacteria; p__Acidobacteria; c__Acidobacteriia; o__Acidobacteriales; f__uncultured_bacterium_o_Acidobacteriales; g__uncultured_bacterium_o_Acidobacteriales; s__uncultured_bacterium_o_Acidobacteriales	OTU874	2.69E-05	2.32E-05	0.000807205	0.000102033	0.00027933	0.000462521	0.000159638	0	0.00074697	0.000313336	0.000595201	0.000124324	0.000129467	0.000492589	0.000605341	0.001606482	0.000969272	6.75E-05	0.000212495	0.000135771	0.000323974	0.000299022	0.001334371	0.000592916	0.000231087	0.000303089	0.000110428	0.000157629	7.35E-05	0.00049874	9.27E-05	6.29E-05	0.000135153	9.00E-05	7.68E-05	0.000183756
k__Bacteria; p__Acidobacteria; c__Blastocatellia_Subgroup_4; o__Pyrinomonadales; f__Pyrinomonadaceae; g__RB41; s__uncultured_bacterium_g_RB41	OTU12774	0.000376142	2.32E-05	0.000254907	0.000178558	2.79E-05	5.78E-05	0	0.000651466	4.82E-05	0.000417781	0.000574677	8.29E-05	0.0001942	0.000111952	2.33E-05	9.31E-05	0	0.000382521	0.000239057	0.000497828	0.001403888	0.001058079	0.001473368	0.000499298	0.000144429	0.000173194	3.68E-05	0.000354666	0.0006121	0.000708736	0.000308842	0.000314554	0.000108123	9.00E-05	0.000499222	0.000330761
k__Bacteria; p__Proteobacteria; c__Gammaproteobacteria; o__CCD24; f__uncultured_bacterium_o_CCD24; g__uncultured_bacterium_o_CCD24; s__uncultured_bacterium_o_CCD24	OTU818	0.000188071	0	0.000106211	0.000459149	0.00027933	0.000289076	0.000239457	0.000400902	0.000530108	0.000146223	0.000451532	0.001036033	0.000604177	0.00053737	0.000908011	0.000628623	0.000350588	0.00090005	7.97E-05	0.000316799	0.000287977	0.000230017	0.000138997	0.00040568	2.89E-05	0.000368037	0.000220856	0.00043348	0.00024484	7.87E-05	0.00021619	9.44E-05	0.000297337	0.000330073	0.000153607	0.000257258
k__Bacteria; p__Chloroflexi; c__Ktedonobacteria; o__Ktedonobacterales; f__JG30-KF-AS9; g__uncultured_bacterium_f_JG30-KF-AS9; s__uncultured_bacterium_f_JG30-KF-AS9	OTU607	0.000188071	0.000673322	0.000169938	0.00015305	0.000167598	0.000173445	0.000239457	0.000325733	0.000120479	0.000313336	6.16E-05	0.000559458	0.000215778	6.72E-05	0.000162976	4.66E-05	0.000371211	0.000112506	0.002098385	0.000248914	0.000647948	0.000299022	0.000194596	0.000312061	0.001588723	0.000259791	0.000184047	0.000197037	0.000220356	0.000551239	0.000185305	0.000251644	8.11E-05	0.000390086	0.00023041	0.000110254
k__Bacteria; p__Proteobacteria; c__Gammaproteobacteria; o__Betaproteobacteriales; f__Burkholderiaceae; g__Ramlibacter; s__Ramlibacter_sp.	OTU2903	0.000349275	0.000208962	0	0.000331607	0.000921788	0.000780505	0.000266064	0.000125282	0.000481916	0.000146223	0.000451532	0.000269369	0.000280511	0.000313466	9.31E-05	0.000116412	0.000164982	0.000135007	0.000185933	6.79E-05	0.000107991	4.60E-05	2.78E-05	9.36E-05	0.000173315	8.66E-05	0.000220856	0.000354666	0.001689396	0.001076228	0.000308842	0.000408921	0.00040546	0.000150033	0.000537624	0.000735024
k__Bacteria; p__Proteobacteria; c__Gammaproteobacteria; o__Xanthomonadales; f__Xanthomonadaceae; g__uncultured_bacterium_f_Xanthomonadaceae; s__uncultured_bacterium_f_Xanthomonadaceae	OTU325	0.000322407	0.00011609	0.001338262	0.00145397	0.00047486	0.000260168	0.000372489	0.000175395	0.000361437	0.00043867	0.000287339	0.000290089	0.000863111	8.96E-05	6.98E-05	0	0.000350588	0.000202511	0.000371866	0.000452571	0.000215983	0.000437033	0.000138997	0.000187237	0	0.000389686	0.000147237	0.000354666	0.000342776	0.000341243	0.000277958	0.000283099	8.11E-05	0.00018004	0.000211209	0.000183756
k__Bacteria; p__Acidobacteria; c__Acidobacteriia; o__Solibacterales; f__Solibacteraceae_Subgroup_3; g__Candidatus_Solibacter; s__uncultured_bacterium_g_Candidatus_Solibacter	OTU8537	0.000161204	9.29E-05	0.000552298	0.000280591	0.000111732	0.000289076	0.000106425	0	2.41E-05	0.000522226	0.000328387	0.000227927	0.000431555	0.000761274	0.000442365	0.000232823	0.00051557	0.000135007	0.000451551	0.000384685	0.000359971	0.000483036	0.001084177	0.000530504	0.000259973	0.000389686	0.000736187	0.000315259	0.000269324	0.000236245	0.000339726	0.000283099	8.11E-05	0	5.76E-05	0.000551268
k__Bacteria; p__Gemmatimonadetes; c__Gemmatimonadetes; o__Gemmatimonadales; f__Gemmatimonadaceae; g__uncultured_bacterium_f_Gemmatimonadaceae; s__uncultured_bacterium_f_Gemmatimonadaceae	OTU361	0.000134336	0	0.00065851	0.000127541	0.000111732	0.000462521	0.000159638	2.51E-05	0.000265054	0.001190675	0.001210927	0.000372972	0.000237355	0.00055976	0.000768317	0.000675188	0.000742421	0.000157509	0.000159371	0.0001584	0.000647948	0.000161012	0.000361392	0.000280855	0.000259973	0.000216492	0.000478522	0.000157629	4.90E-05	0.000157497	0.000185305	9.44E-05	8.11E-05	0.000240053	0.000115205	0.000257258
k__Bacteria; p__Acidobacteria; c__Acidobacteriia; o__Acidobacteriales; f__Acidobacteriaceae_Subgroup_1; g__uncultured_bacterium_f_Acidobacteriaceae_Subgroup_1; s__uncultured_bacterium_f_Acidobacteriaceae_Subgroup_1	OTU8152	0.000806018	0.00011609	0.000531056	0.000127541	0.000111732	0.00011563	0.000106425	0.000200451	4.82E-05	0.000188001	0.000266814	0.000269369	0.000172622	0.000201514	0.000419082	0.000186259	0.000350588	4.50E-05	0.000345304	0.000475199	0.000431965	0.000253019	0.000694985	0.000530504	0.001011006	0.000346388	0.000404903	0.00043348	0.00048968	0.000761235	0.000370611	0.000283099	0.000216245	0.000300066	9.60E-05	0.000183756
k__Bacteria; p__Acidobacteria; c__Acidobacteriia; o__Acidobacteriales; f__Acidobacteriaceae_Subgroup_1; g__Terriglobus; s__Terriglobus_sp._UR_6-13	OTU398	0	0	0.000106211	0.000331607	0.000614525	0.00011563	5.32E-05	7.52E-05	7.23E-05	0.000167112	0.000184718	0.000207207	0.0005826	0.000291075	0.000628623	9.31E-05	0.000123737	0.000112506	0.000185933	6.79E-05	0	0.000115009	0.00044479	0.000436886	0.000548832	0.000368037	0.000184047	0.000709332	0.000759004	0.001574969	0.000494147	0.000377465	0.00040546	0.000120026	0.000921641	0.000404263
k__Bacteria; p__Rokubacteria; c__NC10; o__Rokubacteriales; f__uncultured_bacterium_o_Rokubacteriales; g__uncultured_bacterium_o_Rokubacteriales; s__uncultured_bacterium_o_Rokubacteriales	OTU408	0.000214938	9.29E-05	0.001062112	0.000331607	0.000391061	0.000317983	0.000478914	0.000100226	0.000144575	0.000188001	0.000266814	0.000186486	8.63E-05	0.000380637	0.000279388	0.000582059	0.000350588	6.75E-05	0.000212495	0.000633599	0.000575954	0.000299022	0.000389192	0.00056171	0.000288859	0.000303089	0.000441712	0.000236444	0.00024484	0.000472491	0.000185305	9.44E-05	0.000432491	0.000420092	0.000288013	0.000257258
k__Bacteria; p__Proteobacteria; c__Gammaproteobacteria; o__Betaproteobacteriales; f__Nitrosomonadaceae; g__Ellin6067; s__uncultured_bacterium_g_Ellin6067	OTU9765	0.000268673	2.32E-05	0	0.000331607	0.000502793	0.001011765	0.000478914	0.000325733	0.000602395	0.000146223	8.21E-05	6.22E-05	0.000323666	0.000268685	0.000186259	0.000372518	6.19E-05	0.000337519	0.000557799	4.53E-05	0.00025198	0.000161012	0.000194596	0	0.000259973	6.49E-05	0.000294475	0.000354666	0.000587616	0.000236245	0.000833874	0.000534743	0.000486552	0.000150033	0.001171252	0.000257258
k__Bacteria; p__Cyanobacteria; c__Oxyphotobacteria; o__Chloroplast; f__uncultured_bacterium; g__uncultured_bacterium; s__uncultured_bacterium	OTU469	0.000188071	0.000789413	0.00065851	0.000714231	0.000670391	0.000520336	0.000984435	0.000701579	0.000361437	0.000480448	0.000451532	0.000538737	0.000129467	0.000246294	0.0011874	0.000325953	0.00014436	0.000292516	0.000106247	0.0001584	0.000107991	0.000345026	0.000138997	0.000312061	8.67E-05	6.49E-05	0.000220856	3.94E-05	2.45E-05	2.62E-05	9.27E-05	0.000188733	0.000216245	0.000120026	5.76E-05	7.35E-05
k__Bacteria; p__Gemmatimonadetes; c__Gemmatimonadetes; o__Gemmatimonadales; f__Gemmatimonadaceae; g__Gemmatimonas; s__uncultured_bacterium_g_Gemmatimonas	OTU9325	0.000188071	0.000185744	0.000127453	5.10E-05	0.000251397	0.000578152	0.000931223	0.000300677	0.000168671	0.000125334	8.21E-05	0.000269369	0.000409978	0.000156733	0.001140835	0.000232823	0.000103114	0.000225012	0.000239057	0.000226285	0.000323974	2.30E-05	0.000194596	0.000218443	0.000519946	0.000216492	3.68E-05	0.000315259	0.000293808	0.000183746	0.000154421	0.000408921	0.001027166	0.001200264	0.000403218	0.000220507
k__Bacteria; p__Acidobacteria; c__Subgroup_6; o__uncultured_bacterium_c_Subgroup_6; f__uncultured_bacterium_c_Subgroup_6; g__uncultured_bacterium_c_Subgroup_6; s__uncultured_bacterium_c_Subgroup_6	OTU442	0.001047824	0	0.000106211	0.00015305	0.000251397	0.000925043	0.000824797	0.00055124	0.000361437	8.36E-05	2.05E-05	6.22E-05	0.000107889	8.96E-05	0.00030267	6.98E-05	8.25E-05	0.000202511	0.000371866	6.79E-05	0.000287977	9.20E-05	8.34E-05	0.000530504	0.000202201	0.000454634	0.000110428	0.000394073	0.000146904	0.000393742	0.000432379	0.000283099	0.000892012	0.000660145	0.000691231	0.000367512
k__Bacteria; p__Actinobacteria; c__Acidimicrobiia; o__uncultured_bacterium_c_Acidimicrobiia; f__uncultured_bacterium_c_Acidimicrobiia; g__uncultured_bacterium_c_Acidimicrobiia; s__uncultured_bacterium_c_Acidimicrobiia	OTU763	0.000241805	0.00011609	0.000318634	0.000127541	0.000251397	0.000317983	0.000266064	0.000175395	0.000361437	0.000146223	0.000225766	0.000165765	0.000107889	0.000111952	6.98E-05	0.000186259	0.000164982	2.25E-05	0.000424989	0.000135771	0.000215983	0.000184014	2.78E-05	0.000124824	0.000231087	0.000346388	0	0.000827554	0.00073452	0.001207476	0.000525032	0.000849297	0.000621706	0.000360079	0.000480022	0.000955531
k__Bacteria; p__Verrucomicrobia; c__Verrucomicrobiae; o__Chthoniobacterales; f__Chthoniobacteraceae; g__Chthoniobacter; s__uncultured_bacterium_g_Chthoniobacter	OTU648	5.37E-05	0.000162526	0.000169938	0.000280591	0.000251397	0.000317983	0.000106425	7.52E-05	0.000240958	0.000668449	0.000533629	0.000352251	0.000841533	0.000514979	0.000372518	0.000256106	6.19E-05	0.000675037	0.000239057	0.0001584	0.000215983	0.000437033	8.34E-05	9.36E-05	0.000173315	0.000216492	7.36E-05	0.00102459	0.000171388	0.000393742	0.000370611	0.000408921	0.000189215	0.000240053	0.000364816	0.000808526
k__Bacteria; p__Gemmatimonadetes; c__Gemmatimonadetes; o__Gemmatimonadales; f__Gemmatimonadaceae; g__uncultured_bacterium_f_Gemmatimonadaceae; s__uncultured_bacterium_f_Gemmatimonadaceae	OTU382	5.37E-05	0	0.000233665	0.000204066	0.00027933	5.78E-05	0.000266064	5.01E-05	0.000698778	0.000898229	0.000307863	0.000103603	0.000366822	0.000626931	0.000512212	0.00069847	0.000494947	0.000450025	0.000159371	0.000203657	0.000179986	0.000782059	0.00044479	0.000218443	0.000144429	0.000411336	0.0011779	7.88E-05	0.000416228	0.000104998	0.000123537	9.44E-05	2.70E-05	0.000210046	5.76E-05	0.000404263
k__Bacteria; p__Firmicutes; c__Bacilli; o__Lactobacillales; f__Streptococcaceae; g__Streptococcus; s__uncultured_bacterium_g_Streptococcus	OTU551	0	0	0	0	0	0	0	0	2.41E-05	0.001065341	0.001169879	0.000787385	0.000453133	0.000626931	0.000908011	0.000908011	0.002887193	0.000990054	2.66E-05	0.000452571	0	4.60E-05	0.000389192	0.000187237	0.000115543	2.16E-05	0.000184047	0	4.90E-05	2.62E-05	0	0	0.000135153	3.00E-05	1.92E-05	3.68E-05
k__Bacteria; p__Proteobacteria; c__Alphaproteobacteria; o__Rhizobiales; f__Rhizobiaceae; g__Ochrobactrum; s__uncultured_bacterium_g_Ochrobactrum	OTU586	0	2.32E-05	0	7.65E-05	0.00027933	8.67E-05	0.000106425	0.000150338	0.000192766	0.000376003	0.000328387	0.000269369	0.000107889	8.96E-05	0.000139694	0.000209541	0.001051763	0.000562531	0.000318742	0.001244569	0.000143988	0.000414031	0.001139775	0.0015291	0.000548832	0.000238142	0.000441712	3.94E-05	0.000171388	0.000183746	0.00021619	0.000157277	0.000189215	0.000120026	0.000153607	0.000147005
k__Bacteria; p__Proteobacteria; c__Deltaproteobacteria; o__Myxococcales; f__bacteriap25; g__uncultured_bacterium_f_bacteriap25; s__uncultured_bacterium_f_bacteriap25	OTU773	0.000134336	6.97E-05	0.000446087	0.000280591	0.000363128	0.000404706	0.000399095	0.000526184	0.000385533	0.00043867	0.000738871	0.000103603	0.000172622	0.000425418	0.000675188	0.001001141	0.000103114	0.000450025	0.000159371	0.000407314	0.00025198	0.000230017	0.000277994	0.000499298	0.000259973	0.000108246	0.000257666	0.000275851	9.79E-05	0.000183746	0.000154421	0.000125822	0.000297337	0.000570125	0.000115205	3.68E-05
k__Bacteria; p__Proteobacteria; c__Gammaproteobacteria; o__Betaproteobacteriales; f__Burkholderiaceae; g__Ideonella; s__uncultured_bacterium_g_Ideonella	OTU642	5.37E-05	0	0.000127453	0.000637706	0.001005587	0.000289076	0.000851403	0.000425958	0.000722874	0.000167112	0.000164194	0.000248648	0.0007768	0.000425418	0.000372518	0.001327094	0.000164982	0.000315017	5.31E-05	2.26E-05	0	0.000115009	0	6.24E-05	0.000144429	0.000151545	0.000257666	7.88E-05	0.000171388	0.000157497	0.000154421	0.000377465	0.000162184	3.00E-05	0.00023041	0.001102536
k__Bacteria; p__Acidobacteria; c__Acidobacteriia; o__Solibacterales; f__Solibacteraceae_Subgroup_3; g__Bryobacter; s__uncultured_bacterium_g_Bryobacter	OTU483	0.000241805	2.32E-05	4.25E-05	2.55E-05	0.000335196	0.00072269	0.000611946	0.000175395	9.64E-05	4.18E-05	6.16E-05	6.22E-05	4.32E-05	0.000134342	0.000651906	0.000419082	0.00014436	0.000112506	0.000106247	0	7.20E-05	0	8.34E-05	0.000249649	0.001068777	0.000173194	0.000110428	0	0.000171388	5.25E-05	0.000247074	0.000377465	0.002081362	0.001920422	0.000499222	0.000183756
k__Bacteria; p__Bacteroidetes; c__Bacteroidia; o__Sphingobacteriales; f__Sphingobacteriaceae; g__Mucilaginibacter; s__uncultured_bacterium_g_Mucilaginibacter	OTU589	0.000214938	0.00011609	0.000106211	0.000663215	0.001703911	0.001329749	0.000611946	0.000225507	0.000530108	0.000584893	0.000533629	0.000290089	0.000215778	0.000425418	0.000186259	2.33E-05	0.000350588	9.00E-05	0.000398428	9.05E-05	0	0.000184014	5.56E-05	0	0.000144429	0.000194843	3.68E-05	0.000512295	0.00048968	0.000341243	9.27E-05	3.15E-05	8.11E-05	0.00018004	0.000115205	0.000183756
k__Bacteria; p__Bacteroidetes; c__Bacteroidia; o__Chitinophagales; f__Chitinophagaceae; g__uncultured_bacterium_f_Chitinophagaceae; s__uncultured_bacterium_f_Chitinophagaceae	OTU487	8.06E-05	2.32E-05	2.12E-05	0.000331607	0.000558659	0.000346891	0.000744978	0.000476071	0.000481916	0.000104445	8.21E-05	0	0.000474711	0.000649322	0.000582059	0.001210682	0.000164982	0.000630035	0.000318742	0.000203657	3.60E-05	0.000253019	0.000222395	0.000312061	0.00034663	0.000303089	0.000184047	0.000118222	0.00012242	5.25E-05	0.000277958	0.000440376	0.000270307	0.000360079	0.000326415	0.000183756
k__Bacteria; p__Gemmatimonadetes; c__Gemmatimonadetes; o__Gemmatimonadales; f__Gemmatimonadaceae; g__uncultured_bacterium_f_Gemmatimonadaceae; s__uncultured_bacterium_f_Gemmatimonadaceae	OTU10233	0.000859753	0.00011609	2.12E-05	0.000127541	0.000698324	0.000607059	0.000186245	0.00200451	0.000361437	0.000167112	0.000143669	0.000269369	0.000409978	0.000268685	0.000209541	2.33E-05	6.19E-05	0.000585032	5.31E-05	9.05E-05	0.000215983	0.000391029	0	0	8.67E-05	0.000108246	0.000184047	0.000472888	0.000269324	0.000446241	0.000277958	0.000220188	0.000459522	0.000360079	0.000153607	0.000367512
k__Bacteria; p__Proteobacteria; c__Gammaproteobacteria; o__Betaproteobacteriales; f__Burkholderiaceae; g__Ramlibacter; s__uncultured_bacterium_g_Ramlibacter	OTU6276	0.001128426	0.000208962	8.50E-05	0.000357116	0.00047486	0.000520336	0.000425702	0.000801804	0.000409629	4.18E-05	0.000164194	0.000207207	0.000517866	0.000111952	0.000209541	0.00030267	0.000206228	0.00018001	7.97E-05	0.000113143	0.000107991	0.000184014	5.56E-05	0.000156031	0.000259973	0.000389686	0.000110428	0.000236444	0.000759004	0.000209996	0.000494147	0.000440376	0.000270307	0.000510112	0.000288013	0.000257258
k__Bacteria; p__Chloroflexi; c__Anaerolineae; o__SBR1031; f__uncultured_bacterium_o_SBR1031; g__uncultured_bacterium_o_SBR1031; s__uncultured_bacterium_o_SBR1031	OTU474	5.37E-05	0	2.12E-05	0.000280591	0.000167598	0.000289076	0.000106425	0	0.000216862	0.000355114	0.001067258	0.000124324	0.000431555	0.000918006	0.000256106	0.00069847	0.000371211	0.000112506	7.97E-05	0.000497828	0.000359971	0.000276021	0.001334371	0.001092214	8.67E-05	0.000259791	0.000478522	7.88E-05	7.35E-05	7.87E-05	0.000154421	0.000251644	0.000108123	0.00018004	3.84E-05	0.000367512
k__Bacteria; p__Proteobacteria; c__Alphaproteobacteria; o__Sphingomonadales; f__Sphingomonadaceae; g__Sphingomonas; s__uncultured_bacterium_g_Sphingomonas	OTU4401	0.000214938	0.000301834	0.000297391	0.000229574	0.001703911	0.001763363	0.000532127	0.000250564	0.000385533	6.27E-05	0.000102621	0.000165765	6.47E-05	6.72E-05	0.000139694	0.000186259	0.000123737	0.000225012	2.66E-05	0.000248914	3.60E-05	4.60E-05	8.34E-05	9.36E-05	2.89E-05	6.49E-05	0	0.000315259	0.000636584	0.000734985	0.000185305	0.000283099	0.000540614	9.00E-05	0.000576026	0.000441014
k__Bacteria; p__Verrucomicrobia; c__Verrucomicrobiae; o__Pedosphaerales; f__Pedosphaeraceae; g__uncultured_bacterium_f_Pedosphaeraceae; s__uncultured_bacterium_f_Pedosphaeraceae	OTU964	2.69E-05	0	2.12E-05	2.55E-05	2.79E-05	0.000260168	5.32E-05	7.52E-05	7.23E-05	0.000146223	0.000513105	0.000227927	0.000215778	0.000604541	0.001280529	0.0007916	0.000206228	0.000135007	0.000132809	0.000294171	0.000179986	0.000322024	0.000111198	0.000530504	5.78E-05	0.000129895	0.000515331	0.000236444	0.000318292	0.000603738	0.000370611	0.000157277	0.000756859	0.000600132	0.000806436	0.000441014
k__Bacteria; p__Patescibacteria; c__Saccharimonadia; o__Saccharimonadales; f__uncultured_bacterium_o_Saccharimonadales; g__uncultured_bacterium_o_Saccharimonadales; s__uncultured_bacterium_o_Saccharimonadales	OTU446	0.000537346	0.008149524	0.001295777	5.10E-05	2.79E-05	2.89E-05	5.32E-05	0.000100226	9.64E-05	0	2.05E-05	0.000124324	6.47E-05	0	6.98E-05	2.33E-05	0.00014436	4.50E-05	2.66E-05	2.26E-05	0	2.30E-05	0	0	0	0	0	0.000197037	0	0	0	3.15E-05	0	0	0	0
k__Bacteria; p__Acidobacteria; c__Acidobacteriia; o__Acidobacteriales; f__uncultured_bacterium_o_Acidobacteriales; g__uncultured_bacterium_o_Acidobacteriales; s__uncultured_bacterium_o_Acidobacteriales	OTU1115	0.000161204	9.29E-05	0.000127453	0.000331607	0.00027933	5.78E-05	0.000106425	0.000150338	0.000144575	0.000271557	0.000225766	0.000248648	0.000215778	0.000447808	0.000186259	0.000139694	0.000206228	0.000225012	0.00100935	0.000407314	0.000215983	0.000460035	0.00044479	0.000374473	0.000433288	0.00056288	0.000920234	0.00043348	0.000342776	0.000183746	0.000308842	0.000440376	0.000162184	0.000120026	0.000211209	0.000367512
k__Bacteria; p__Acidobacteria; c__Acidobacteriia; o__Solibacterales; f__Solibacteraceae_Subgroup_3; g__Bryobacter; s__uncultured_bacterium_g_Bryobacter	OTU449	8.06E-05	0.000208962	0.000339876	0.000459149	0.000391061	0.000231261	0.000558734	0.000601353	0.000481916	0.000334225	0.000143669	0.000269369	0.000237355	0.000403027	0.000465647	0.000232823	0.000618684	0.00036002	0.000185933	0.0001584	0.000107991	0.000115009	2.78E-05	0.000187237	0.000144429	2.16E-05	0.000184047	0.000197037	0.000465196	0.001128727	0.00021619	0.000377465	0.000162184	0.000600132	0.000115205	0.000183756
k__Bacteria; p__Proteobacteria; c__Alphaproteobacteria; o__Sphingomonadales; f__Sphingomonadaceae; g__Altererythrobacter; s__uncultured_bacterium_g_Altererythrobacter	OTU723	0.000564213	0.001276991	0.000276149	0.000255083	0.000418994	0.000433614	0.000851403	0.000175395	0.000481916	0.000167112	0.000266814	0.00062162	0.000129467	0.000179123	0.00030267	0.000232823	0.000164982	0.000270015	0.000159371	6.79E-05	3.60E-05	0.00013801	0.000138997	0.000218443	0.000635489	0.000151545	0	0.000236444	0.000391744	0.000341243	0.000277958	0.000157277	0.000243276	0.000360079	0.000134406	0.000110254
k__Bacteria; p__Proteobacteria; c__Alphaproteobacteria; o__Sphingomonadales; f__Sphingomonadaceae; g__Qipengyuania; s__uncultured_bacterium_g_Qipengyuania	OTU1628	0.00029554	0.000255398	0.000318634	0.000561182	0.001480447	0.000607059	0.000372489	0.000225507	0.000578299	0.000188001	0.000307863	0.000704503	0.0001942	0.000134342	0.000232823	0.000139694	0.00014436	0.000607533	7.97E-05	4.53E-05	7.20E-05	0.000207016	0.000138997	0	5.78E-05	0.000173194	7.36E-05	0.00043348	0.000587616	0.000393742	0.00021619	0.000251644	5.41E-05	0.000150033	0.000326415	0.000257258
k__Bacteria; p__Acidobacteria; c__Acidobacteriia; o__Subgroup_13; f__uncultured_bacterium_o_Subgroup_13; g__uncultured_bacterium_o_Subgroup_13; s__uncultured_bacterium_o_Subgroup_13	OTU735	0.000188071	0.000255398	0.000828448	0.000306099	0.000223464	0.000202353	2.66E-05	0.000100226	0.000144575	0.000584893	0.000492581	0.000600899	0.000258933	0.000335856	9.31E-05	0.000325953	0.000391833	0.000202511	0.00100935	0.000362056	0.000323974	0.00013801	0.000250195	0.000187237	0.000462174	0.000389686	0.000404903	0.000236444	0.000220356	0.000419992	0.000154421	3.15E-05	2.70E-05	0.000210046	0.000192009	0.000183756
k__Bacteria; p__Acidobacteria; c__Acidobacteriia; o__Subgroup_2; f__uncultured_bacterium_o_Subgroup_2; g__uncultured_bacterium_o_Subgroup_2; s__uncultured_bacterium_o_Subgroup_2	OTU310	2.69E-05	0.000278616	0.00065851	0.000280591	0.000167598	2.89E-05	0.000133032	7.52E-05	0.000120479	0.000104445	0.000266814	0.000186486	0.000819955	0.000246294	0.000139694	9.31E-05	0.000268097	0.000135007	0.001089035	0.000633599	0.00025198	0.000621047	0.000389192	0.000436886	5.78E-05	0.000952567	0.000625759	0.000236444	0.000146904	0.000157497	0.000277958	0.000188733	0.000297337	0	3.84E-05	0.000330761
k__Bacteria; p__Chloroflexi; c__Ktedonobacteria; o__Ktedonobacterales; f__JG30-KF-AS9; g__uncultured_bacterium_f_JG30-KF-AS9; s__uncultured_bacterium_f_JG30-KF-AS9	OTU690	0.000107469	0.000626886	6.37E-05	2.55E-05	0	0	7.98E-05	7.52E-05	0	0.000334225	0.000102621	0.002880172	0.000151044	6.72E-05	2.33E-05	0	0.000453702	2.25E-05	0.00159371	0.000135771	0.000467963	2.30E-05	8.34E-05	6.24E-05	0.001762038	0.000194843	7.36E-05	3.94E-05	0.000220356	0.000393742	3.09E-05	9.44E-05	2.70E-05	9.00E-05	0.000134406	0.000220507
k__Bacteria; p__Actinobacteria; c__Actinobacteria; o__Catenulisporales; f__Catenulisporaceae; g__Catenulispora; s__uncultured_bacterium_g_Catenulispora	OTU1129	0.000403009	0.000301834	0.000318634	0.000408132	0.000223464	0.00011563	7.98E-05	0.00027562	0.000144575	0.000292447	0.000143669	0.000352251	0.000151044	6.72E-05	0	2.33E-05	0.000371211	0	0.000637484	0.000113143	0.000323974	0.000161012	0.000305793	0.000218443	0.001415408	0.000389686	0.000368094	0.000315259	0.000269324	0.000892482	0.000370611	0.000125822	0.000324368	0.000120026	0.000249611	0.000367512
k__Bacteria; p__Gemmatimonadetes; c__Gemmatimonadetes; o__Gemmatimonadales; f__Gemmatimonadaceae; g__Gemmatimonas; s__uncultured_bacterium_g_Gemmatimonas	OTU532	0.00059108	0.00011609	4.25E-05	7.65E-05	0.000195531	0.000375799	0.000266064	0.000150338	0.000265054	0.000188001	2.05E-05	0.000227927	0.000151044	0.000201514	0.000256106	9.31E-05	8.25E-05	4.50E-05	0.000185933	2.26E-05	3.60E-05	6.90E-05	2.78E-05	3.12E-05	0.000202201	0.000411336	0	0.000197037	0.000807972	0.002204956	0.000432379	0.000408921	0.000702798	0.000480106	0.000537624	0.000477766
k__Bacteria; p__Actinobacteria; c__Actinobacteria; o__Propionibacteriales; f__Nocardioidaceae; g__Nocardioides; s__uncultured_bacterium_g_Nocardioides	OTU807	0.000403009	0.001276991	0.000233665	0.00015305	0.000614525	0.000231261	0.000611946	0.000400902	0.000361437	0.000292447	0.000225766	0.000186486	6.47E-05	0.000201514	0.000232823	4.66E-05	0.000185605	0.000135007	0.000239057	0.000226285	0.000179986	0.000230017	8.34E-05	0.000218443	0.000548832	0.000346388	3.68E-05	0.000157629	0.000391744	0.000419992	0.000247074	0.000157277	8.11E-05	0.000270059	0.000499222	0.00029401
k__Bacteria; p__Verrucomicrobia; c__Verrucomicrobiae; o__Pedosphaerales; f__Pedosphaeraceae; g__uncultured_bacterium_f_Pedosphaeraceae; s__uncultured_bacterium_f_Pedosphaeraceae	OTU432	0	0	8.50E-05	0.000127541	5.59E-05	5.78E-05	5.32E-05	2.51E-05	0.000144575	0.000710227	0.00063625	0.00031081	0.000151044	0.001544938	0.000628623	0.0003958	0.000268097	0.000112506	0.000159371	0.000316799	0.000323974	0.000184014	0.000750584	0.000468092	5.78E-05	0.00028144	0.000625759	7.88E-05	0.000171388	0.000314994	0.000277958	0.000188733	0.000162184	0.000150033	0.000249611	0.00029401
k__Bacteria; p__Proteobacteria; c__Gammaproteobacteria; o__Betaproteobacteriales; f__Burkholderiaceae; g__Lautropia; s__Lautropia_sp._TeTO	OTU396	0	0	0	0	0	0	0	0	0	0	0	2.07E-05	0.002093043	0.002306211	0.002537776	0.003399222	0	0	0	0	0	0	0	0	0	0	0	0	0	0	0	0	0	0	0	0
k__Bacteria; p__Proteobacteria; c__Gammaproteobacteria; o__Betaproteobacteriales; f__Burkholderiaceae; g__Burkholderia-Caballeronia-Paraburkholderia; s__uncultured_bacterium_g_Burkholderia-Caballeronia-Paraburkholderia	OTU613	0.000268673	0.002159276	0.002357889	0.000255083	8.38E-05	0	0.000159638	0.000425958	0.000120479	0.000522226	0.000225766	0.000600899	6.47E-05	0	2.33E-05	4.66E-05	0.000226851	9.00E-05	0.000265618	0.000135771	0.00025198	0.000207016	5.56E-05	0.000124824	0.000173315	0.000238142	7.36E-05	0.000197037	9.79E-05	0.000209996	0.00021619	9.44E-05	0.000108123	3.00E-05	7.68E-05	0.000147005
k__Bacteria; p__Acidobacteria; c__Blastocatellia_Subgroup_4; o__Pyrinomonadales; f__Pyrinomonadaceae; g__RB41; s__uncultured_bacterium_g_RB41	OTU6666	0.001155293	0.000185744	0.000276149	0.000229574	0.000167598	0.000664874	0.000159638	0.000375846	0.000216862	0.000188001	0.000328387	0.000186486	0.000172622	0.000134342	0.000442365	0.000256106	0.000206228	0.000225012	7.97E-05	0.000271542	0.000287977	0.000253019	0.000111198	0.000374473	0.000115543	8.66E-05	0.000184047	0.000236444	0.000440712	0.000446241	0.000679453	0.000157277	0.000297337	0.000300066	0.000268812	0.000147005
k__Bacteria; p__Gemmatimonadetes; c__Gemmatimonadetes; o__Gemmatimonadales; f__Gemmatimonadaceae; g__uncultured_bacterium_f_Gemmatimonadaceae; s__uncultured_bacterium_f_Gemmatimonadaceae	OTU5844	0.00118216	0.00034827	0.000531056	0.00015305	0.000139665	0.000231261	0.000319276	0.000601353	0.000337341	0.000271557	0.000328387	0.000414413	0.000323666	0.000223904	0.000721753	0.00030267	0.000164982	0.000202511	0.000159371	0.000181028	0.000575954	0.000253019	2.78E-05	6.24E-05	8.67E-05	4.33E-05	0.000184047	3.94E-05	0.000146904	0.000393742	0.000123537	0.000125822	0.000351399	0.000210046	0.000307214	0.000147005
k__Bacteria; p__Bacteroidetes; c__Bacteroidia; o__Sphingobacteriales; f__Sphingobacteriaceae; g__Mucilaginibacter; s__uncultured_bacterium_g_Mucilaginibacter	OTU332	8.06E-05	2.32E-05	0.000212422	0.000535673	0.000949721	0.001011765	0.000212851	0.000175395	0.000602395	0.000313336	0.000451532	0.000186486	0.000496289	0.000223904	0.000232823	0.000582059	0.000309342	9.00E-05	5.31E-05	0.000181028	0.000143988	0.000414031	0.000194596	9.36E-05	0.000115543	0.000303089	0.000147237	0.000197037	0.000171388	0.000157497	0.000154421	0.000251644	0.00037843	0.00018004	0.000211209	0.000147005
k__Bacteria; p__Acidobacteria; c__Holophagae; o__Holophagales; f__Holophagaceae; g__marine_group; s__uncultured_bacterium_g_marine_group	OTU847	8.06E-05	0	2.12E-05	0.001045838	0.001173184	0.000780505	0.000718372	7.52E-05	0.00045782	8.36E-05	0.000923588	0.000248648	0.0003884	0.000358246	0.000488929	0.000745035	0.000185605	0.000495027	0.000106247	0.000135771	0.000143988	0.000437033	0.000111198	0.000156031	5.78E-05	0.000303089	7.36E-05	0	4.90E-05	0	3.09E-05	6.29E-05	0	3.00E-05	9.60E-05	0.000110254
k__Bacteria; p__Proteobacteria; c__Gammaproteobacteria; o__Betaproteobacteriales; f__Nitrosomonadaceae; g__Ellin6067; s__uncultured_bacterium_g_Ellin6067	OTU9398	0.000376142	0.000417924	0.00019118	0.000280591	0.000223464	0.000260168	0.000133032	0.000425958	0.00045782	0.000167112	0.000328387	0.000186486	0.000345244	0.000134342	0.000116412	0.000116412	0.000185605	0.000247514	5.31E-05	2.26E-05	0.000179986	9.20E-05	0	3.12E-05	8.67E-05	0.000129895	3.68E-05	0.000394073	0.001077296	0.00052499	0.000741221	0.000629109	0.000324368	0.000270059	0.000537624	0.000441014
k__Bacteria; p__Acidobacteria; c__Acidobacteriia; o__Acidobacteriales; f__uncultured_bacterium_o_Acidobacteriales; g__uncultured_bacterium_o_Acidobacteriales; s__uncultured_bacterium_o_Acidobacteriales	OTU12326	5.37E-05	0.000278616	4.25E-05	0.000102033	2.79E-05	8.67E-05	0.000106425	5.01E-05	7.23E-05	8.36E-05	4.10E-05	0.001015313	4.32E-05	8.96E-05	4.66E-05	6.98E-05	4.12E-05	0.000157509	0.00071717	0.000520456	0.000107991	0.000230017	0.000111198	0.000280855	0.003061902	0.000606179	0.000331284	0	0.00036726	0.000262495	0.000277958	0.000188733	0.000162184	9.00E-05	0.000153607	0.000183756
k__Bacteria; p__Acidobacteria; c__Blastocatellia_Subgroup_4; o__Blastocatellales; f__Blastocatellaceae; g__Blastocatella; s__uncultured_bacterium_g_Blastocatella	OTU4028	0.001450833	0.000325052	2.12E-05	0.000255083	0.00047486	0.000491429	0.000212851	0.000626409	0.000192766	6.27E-05	4.10E-05	0.000207207	0.000323666	0.000201514	0.000372518	0.000139694	0.000123737	9.00E-05	0	0.0001584	0.000107991	0.000115009	5.56E-05	0.000156031	0.000115543	0.000238142	0.000147237	0.000157629	0.000587616	0.000918732	0.000339726	0.00034601	0.000297337	0.00018004	0.000345615	0.000147005
k__Bacteria; p__Proteobacteria; c__Alphaproteobacteria; o__Sphingomonadales; f__Sphingomonadaceae; g__Novosphingobium; s__uncultured_bacterium_g_Novosphingobium	OTU888	0.000564213	0.00023218	0.000106211	0.000535673	0.000614525	0.000520336	0.000372489	0.00027562	0.001060215	4.18E-05	0.000102621	0.001077475	0.000129467	2.24E-05	2.33E-05	4.66E-05	4.12E-05	0.000225012	2.66E-05	4.53E-05	3.60E-05	6.90E-05	0.000138997	0.000124824	0.000115543	0	0	0.000236444	0.000587616	0.00052499	0.000401495	0.000188733	0.000243276	0.000120026	0.000460821	0.00062477
k__Bacteria; p__Actinobacteria; c__Actinobacteria; o__Pseudonocardiales; f__Pseudonocardiaceae; g__Actinophytocola; s__Actinophytocola_xinjiangensis	OTU1295	8.06E-05	0	0.000297391	7.65E-05	8.38E-05	0.000317983	0.000478914	0.001528439	0.000168671	0.000146223	8.21E-05	0.000186486	8.63E-05	8.96E-05	4.66E-05	0	0.000164982	4.50E-05	0.000159371	0.000181028	0.000215983	0.000368028	0.000528189	0.001435481	8.67E-05	0.000173194	0.000294475	0.000118222	0.000220356	0.000183746	0.000277958	0.000157277	5.41E-05	0.001230271	0.000249611	0.000110254
k__Bacteria; p__Proteobacteria; c__Gammaproteobacteria; o__Betaproteobacteriales; f__B1-7BS; g__uncultured_bacterium_f_B1-7BS; s__uncultured_bacterium_f_B1-7BS	OTU466	0.000349275	0	0.000212422	0.000280591	0.000195531	0.000375799	0.000212851	0.000200451	0.000240958	0.000188001	0.000431008	0.000207207	0.000107889	0.000313466	0.001047706	0.000605341	0.000164982	0.000157509	5.31E-05	0.000520456	0.000467963	0.000230017	0.000555988	0.000592916	0.000259973	0.00028144	0.000331284	7.88E-05	9.79E-05	0.000157497	6.18E-05	0.000157277	0.000270307	0.00018004	7.68E-05	0.000183756
k__Bacteria; p__Verrucomicrobia; c__Verrucomicrobiae; o__Pedosphaerales; f__Pedosphaeraceae; g__uncultured_bacterium_f_Pedosphaeraceae; s__uncultured_bacterium_f_Pedosphaeraceae	OTU665	0	0	4.25E-05	0.000229574	0.000139665	0.000202353	7.98E-05	0.000776748	0.000168671	0.000334225	0.001087782	0.000414413	0.000647333	0.000380637	0.000256106	0.000349235	8.25E-05	0.000472526	2.66E-05	0.000226285	0.000215983	0.000690052	0.000277994	0.000343267	0.000115543	0.000238142	0.000294475	0.000512295	0.000146904	0.000157497	9.27E-05	0.000125822	8.11E-05	0.000150033	9.60E-05	0.000330761
k__Bacteria; p__Bacteroidetes; c__Bacteroidia; o__Cytophagales; f__Microscillaceae; g__uncultured_bacterium_f_Microscillaceae; s__uncultured_bacterium_f_Microscillaceae	OTU1082	0	0	0	2.55E-05	0.000223464	0.000549244	0.000904616	2.51E-05	2.41E-05	0	0.000266814	4.14E-05	0.000172622	0.000604541	0.001303811	0.001816023	0.000164982	0.00072004	0.000398428	4.53E-05	0	0.00013801	0.000222395	0.000811359	0.000288859	0.000238142	0.000110428	3.94E-05	4.90E-05	0	0	3.15E-05	0.000162184	0.000210046	0.000134406	3.68E-05
k__Bacteria; p__Proteobacteria; c__Deltaproteobacteria; o__Myxococcales; f__Archangiaceae; g__Anaeromyxobacter; s__uncultured_bacterium_g_Anaeromyxobacter	OTU1197	0.000161204	0.00011609	0.000403603	0.000280591	0.000363128	0.00011563	0.000133032	7.52E-05	0.000409629	8.36E-05	0.000266814	0.000331531	0.000237355	0.000201514	0.000372518	0.001047706	0.000412456	0.000247514	0.000159371	0.000520456	0.000395968	0.000506038	0.000416991	0.000468092	0.000288859	0.000129895	0.000368094	0.000118222	0.000171388	0.000131247	9.27E-05	0.000125822	0.000108123	0.00018004	0.000172808	0.000110254
k__Bacteria; p__GAL15; c__uncultured_bacterium_p_GAL15; o__uncultured_bacterium_p_GAL15; f__uncultured_bacterium_p_GAL15; g__uncultured_bacterium_p_GAL15; s__uncultured_bacterium_p_GAL15	OTU3566	5.37E-05	4.64E-05	0.00065851	0.000484657	0.000251397	0.000173445	0.000133032	0	0.000265054	8.36E-05	0.00024629	0.000290089	0.000345244	0.000425418	0.000162976	4.66E-05	0.001526088	0.000135007	0.000531237	0.000181028	7.20E-05	0.000207016	0.000500389	0.000343267	0.000115543	0.000584529	0.00055214	0.000315259	7.35E-05	7.87E-05	0.00021619	0.000157277	5.41E-05	9.00E-05	1.92E-05	0.00029401
k__Bacteria; p__Gemmatimonadetes; c__Gemmatimonadetes; o__Gemmatimonadales; f__Gemmatimonadaceae; g__Gemmatimonas; s__uncultured_bacterium_g_Gemmatimonas	OTU416	0.001558302	0.000139308	0	0.000178558	0.000418994	0.000549244	0.000319276	0.000300677	0.000650587	0.000167112	0.000123145	0.000227927	0.000302089	0.000179123	0.000279388	0.000512212	6.19E-05	0.00054003	0.000132809	6.79E-05	7.20E-05	0.000184014	0	9.36E-05	8.67E-05	6.49E-05	7.36E-05	0.000118222	0.00012242	0.000236245	0.000463263	0.000314554	0.000297337	0.000270059	0.000268812	0.000330761
k__Bacteria; p__Chloroflexi; c__Ktedonobacteria; o__Ktedonobacterales; f__JG30-KF-AS9; g__uncultured_bacterium_f_JG30-KF-AS9; s__uncultured_bacterium_f_JG30-KF-AS9	OTU627	0	6.97E-05	2.12E-05	2.55E-05	0	5.78E-05	7.98E-05	7.52E-05	4.82E-05	0.000522226	0.000225766	0.001367564	0.000280511	0.000447808	6.98E-05	6.98E-05	0.000639307	0.000135007	0.001035912	0.000271542	0.000467963	0.000184014	8.34E-05	0.000187237	0.000895462	0.000324739	0.000478522	0.000157629	0.000318292	0.000314994	0.000123537	0.000125822	2.70E-05	0.00018004	0.000134406	0.000220507
k__Bacteria; p__Proteobacteria; c__Gammaproteobacteria; o__Xanthomonadales; f__Rhodanobacteraceae; g__Dyella; s__uncultured_bacterium_g_Dyella	OTU870	0.00029554	0.00046436	0.001423231	0.000255083	0.000251397	5.78E-05	0.000212851	0.000100226	0.000168671	0.000376003	0.000205242	0.000663061	0.0001942	0.000492589	0.000419082	9.31E-05	0.000556816	0.00036002	0.000451551	9.05E-05	7.20E-05	0.000115009	0.000166796	0.000124824	0.000115543	0.000238142	0.000147237	7.88E-05	0.000146904	0.000551239	0.000185305	0.000220188	8.11E-05	3.00E-05	0.000153607	7.35E-05
k__Bacteria; p__Proteobacteria; c__Gammaproteobacteria; o__Betaproteobacteriales; f__Burkholderiaceae; g__Ramlibacter; s__uncultured_bacterium_g_Ramlibacter	OTU1008	0.001665771	0	0	0.000102033	0.000446927	0.000231261	0.000239457	0.001152593	0.000554204	0.000250668	0.000123145	4.14E-05	0.000129467	0.000201514	0	0.000116412	0.00014436	0.000315017	7.97E-05	0.000135771	3.60E-05	4.60E-05	5.56E-05	0.000156031	0.000173315	0.000216492	0.000294475	0.000197037	0.00024484	0.000787484	0.000123537	0.000188733	0.000297337	0.000270059	0.000249611	0.000330761
k__Bacteria; p__Proteobacteria; c__Gammaproteobacteria; o__Xanthomonadales; f__Rhodanobacteraceae; g__Rhodanobacter; s__uncultured_bacterium_g_Rhodanobacter	OTU8328	0	2.32E-05	0.000148696	5.10E-05	0.000111732	0.000202353	0.000425702	0.001077424	9.64E-05	6.27E-05	0.000533629	0.000186486	0.000107889	0.000179123	0.00030267	0.0003958	0.000247474	0.000202511	5.31E-05	0.000271542	0.000107991	6.90E-05	2.78E-05	0.000124824	0.000635489	0.000368037	7.36E-05	0.000236444	0.00012242	0.000183746	0.000247074	0.000314554	0.000919043	0.000990218	0.000460821	0
k__Bacteria; p__Actinobacteria; c__Actinobacteria; o__Catenulisporales; f__Actinospicaceae; g__Actinospica; s__Actinocrinis_puniceicyclus	OTU578	0	0.000325052	8.50E-05	0.000408132	2.79E-05	2.89E-05	0.000106425	0.000125282	0	0.00020889	8.21E-05	0.000165765	2.16E-05	6.72E-05	4.66E-05	2.33E-05	0.000123737	2.25E-05	0.001115597	0.000181028	0.000143988	6.90E-05	0.000277994	0.000249649	0.001473179	0.000519582	0.000184047	0.000315259	0.000318292	0.000341243	0.000710337	0.000629109	0.000189215	0.000240053	0.000326415	0.000404263
k__Bacteria; p__Verrucomicrobia; c__Verrucomicrobiae; o__Pedosphaerales; f__Pedosphaeraceae; g__uncultured_bacterium_f_Pedosphaeraceae; s__uncultured_bacterium_f_Pedosphaeraceae	OTU415	0	0	6.37E-05	0	0	5.78E-05	2.66E-05	2.51E-05	2.41E-05	0.001044452	0.000677298	0.000745944	2.16E-05	0.000335856	0.001676329	0.001257247	0.000103114	4.50E-05	0.000132809	0.000271542	0.000647948	0	0.000194596	0.000468092	8.67E-05	0.000129895	3.68E-05	0.000118222	4.90E-05	0.000341243	0	0	0.000324368	0.000390086	0.000172808	7.35E-05
k__Bacteria; p__Actinobacteria; c__Actinobacteria; o__Pseudonocardiales; f__Pseudonocardiaceae; g__Kutzneria; s__Kutzneria_kofuensis	OTU13301	2.69E-05	0.000557232	0.000127453	0.00015305	8.38E-05	0.000144538	0.000106425	0.000175395	9.64E-05	2.09E-05	0.000184718	0.000435134	6.47E-05	8.96E-05	0.000186259	2.33E-05	6.19E-05	6.75E-05	0.000557799	0.000113143	0.000287977	0.000161012	0.000166796	6.24E-05	0.000664375	0.000368037	0.000147237	0.000315259	0.000661068	0.000288744	0.000401495	0.000220188	0.001621841	0.000420092	0.000288013	0.000183756
k__Bacteria; p__Proteobacteria; c__Gammaproteobacteria; o__Betaproteobacteriales; f__Burkholderiaceae; g__uncultured_bacterium_f_Burkholderiaceae; s__uncultured_bacterium_f_Burkholderiaceae	OTU700	0.000107469	0	0.00019118	0.000306099	0.00075419	0.000433614	0.000106425	0.000100226	0.000385533	0.000292447	0.001005685	0.000165765	0.000366822	0.000806054	0.000419082	0.000256106	0.000329965	0.00090005	0.000159371	6.79E-05	3.60E-05	0.000161012	0	6.24E-05	0.000144429	8.66E-05	0	0.000157629	4.90E-05	0	3.09E-05	6.29E-05	2.70E-05	9.00E-05	0.000192009	0.001249541
k__Bacteria; p__Proteobacteria; c__Deltaproteobacteria; o__Syntrophobacterales; f__Syntrophaceae; g__uncultured_bacterium_f_Syntrophaceae; s__uncultured_bacterium_f_Syntrophaceae	OTU836	8.06E-05	0	0.000254907	0.000127541	0.000195531	0.000404706	0.000266064	7.52E-05	0.000168671	0.00020889	0.000287339	6.22E-05	0.0001942	0.000850835	0.000558776	0.001257247	0.000288719	9.00E-05	7.97E-05	0.000181028	0.000143988	0.000437033	0.000667186	0.000624122	0.000173315	0.000303089	0.000368094	0.000157629	7.35E-05	7.87E-05	3.09E-05	0.000188733	0.000324368	0.000120026	3.84E-05	0.000110254
k__Bacteria; p__Bacteroidetes; c__Bacteroidia; o__Chitinophagales; f__Chitinophagaceae; g__uncultured_bacterium_f_Chitinophagaceae; s__uncultured_bacterium_f_Chitinophagaceae	OTU461	8.06E-05	2.32E-05	2.12E-05	0.000178558	0.000307263	0.000289076	0.000106425	0.000400902	0.00045782	8.36E-05	0.000266814	0.000145045	0.000280511	0.000671712	0.0003958	0.001327094	0.000329965	0.000405022	5.31E-05	0.000181028	0.000287977	0.000322024	0.00047259	0.000343267	8.67E-05	0.000151545	0.00055214	3.94E-05	7.35E-05	0.000209996	9.27E-05	9.44E-05	0.000270307	0.000240053	9.60E-05	7.35E-05
k__Bacteria; p__Proteobacteria; c__Deltaproteobacteria; o__Myxococcales; f__Polyangiaceae; g__Pajaroellobacter; s__uncultured_bacterium_g_Pajaroellobacter	OTU1104	2.69E-05	0.00046436	8.50E-05	0.000127541	2.79E-05	0	0.000106425	0.000100226	9.64E-05	0.000292447	0.000143669	0.000828827	0.000302089	0.000291075	0.000116412	2.33E-05	0.000329965	4.50E-05	0.001142159	0.000248914	0.000647948	0.000276021	8.34E-05	0.000218443	0.000895462	0.000368037	3.68E-05	0.000394073	0.00024484	0.000236245	0.000154421	9.44E-05	0.000135153	0.000270059	0.000268812	0.000220507
k__Bacteria; p__Acidobacteria; c__Subgroup_11; o__uncultured_bacterium_c_Subgroup_11; f__uncultured_bacterium_c_Subgroup_11; g__uncultured_bacterium_c_Subgroup_11; s__uncultured_bacterium_c_Subgroup_11	OTU634	0	2.32E-05	2.12E-05	5.10E-05	0.00027933	0.000664874	0.000744978	0.000150338	0.000168671	4.18E-05	0.000143669	6.22E-05	0.000151044	0.000268685	0.00069847	0.000535494	0.000123737	0.000157509	0.000371866	0.000226285	7.20E-05	4.60E-05	0.000361392	0.000499298	5.78E-05	0.000173194	0.000294475	7.88E-05	2.45E-05	5.25E-05	0.000123537	0.000188733	0.001378565	0.000720158	0.00023041	7.35E-05
k__Bacteria; p__Acidobacteria; c__Blastocatellia_Subgroup_4; o__11-24; f__uncultured_bacterium_o_11-24; g__uncultured_bacterium_o_11-24; s__uncultured_bacterium_o_11-24	OTU569	0.001397098	0	2.12E-05	5.10E-05	0.001173184	0.000404706	0.000133032	0.000726635	0.000240958	0.000125334	4.10E-05	8.29E-05	0.000258933	0.000134342	9.31E-05	0.000162976	0.000103114	0.000337519	0.000132809	0.000135771	0.00025198	0.000276021	2.78E-05	9.36E-05	0.000231087	0.000194843	7.36E-05	0.000236444	0.00024484	0.000183746	0.000339726	0.000125822	0.000297337	0.000270059	0.000288013	0.000257258
k__Bacteria; p__Firmicutes; c__Clostridia; o__Clostridiales; f__Clostridiaceae_1; g__Clostridium_sensu_stricto_1; s__uncultured_bacterium_g_Clostridium_sensu_stricto_1	OTU804	0	0	0	0	0	0	0	0	2.41E-05	0.00129512	0.001046734	0.000849547	0	0.000156733	0.000139694	0.000162976	0.002928439	0.001237568	0	0.000248914	0.000287977	4.60E-05	0.000194596	0.000218443	0	4.33E-05	7.36E-05	0	2.45E-05	2.62E-05	0	3.15E-05	5.41E-05	0	1.92E-05	3.68E-05
k__Bacteria; p__Bacteroidetes; c__Bacteroidia; o__Chitinophagales; f__Chitinophagaceae; g__Flavisolibacter; s__uncultured_bacterium_g_Flavisolibacter	OTU671	0.000564213	0.000162526	0.000106211	0.00015305	0.000251397	0.000231261	0.000186245	0.000300677	0.000313245	6.27E-05	8.21E-05	8.29E-05	0.000107889	4.48E-05	0	2.33E-05	0	0.000135007	7.97E-05	0	7.20E-05	4.60E-05	2.78E-05	6.24E-05	0	0.000173194	7.36E-05	0.000197037	0.001322136	0.00152247	0.0005868	0.00034601	0.000324368	0.000300066	0.000729633	0.000367512
k__Bacteria; p__Proteobacteria; c__Alphaproteobacteria; o__Sphingomonadales; f__Sphingomonadaceae; g__Sphingomonas; s__uncultured_bacterium_g_Sphingomonas	OTU9643	0.001316497	0.001323427	4.25E-05	0.000306099	0.00047486	0.000289076	0.00029267	0.000225507	0.000506012	8.36E-05	2.05E-05	0.000683782	0.000215778	8.96E-05	6.98E-05	2.33E-05	4.12E-05	0.000135007	0.000132809	2.26E-05	3.60E-05	6.90E-05	2.78E-05	0	0.000635489	0.000173194	3.68E-05	0.000118222	0.000342776	0.00049874	0.000154421	0.000125822	0.000108123	0.000120026	0.000172808	7.35E-05
k__Bacteria; p__Bacteroidetes; c__Bacteroidia; o__Sphingobacteriales; f__Sphingobacteriaceae; g__Pedobacter; s__uncultured_bacterium_g_Pedobacter	OTU470	0	0.000325052	0	0	0	2.89E-05	0	0	0	8.36E-05	2.05E-05	0.005242328	0	0	0	0	8.25E-05	0	0.000132809	0	0	2.30E-05	0	0	0.002079783	0	0	0	0.000171388	0.000734985	0	0	0	0	3.84E-05	0
k__Bacteria; p__Fibrobacteres; c__Fibrobacteria; o__Fibrobacterales; f__Fibrobacteraceae; g__possible_genus_04; s__uncultured_bacterium_g_possible_genus_04	OTU1001	0.000188071	4.64E-05	0	0.000714231	0.000446927	0.001503194	0.000851403	0.000100226	0.00028915	0.00020889	0.000287339	0.000518017	0.000280511	0.000246294	0.00069847	0.000442365	0.00014436	0.000450025	0	4.53E-05	0	0.000230017	2.78E-05	9.36E-05	8.67E-05	0.000194843	7.36E-05	0.000118222	0.00012242	5.25E-05	9.27E-05	0.000188733	8.11E-05	3.00E-05	7.68E-05	0
[truncated: 124 more rows]
