# Supplementary material for: Nitrogen fertilizer amount has minimal effect on rhizosphere bacterial diversity during different growth stages of peanut
Source: PeerJ. 2022 Nov 2;10:e13962. doi: 10.7717/peerj.13962 (PMC9636873; doi:10.7717/peerj.13962)
Supplement: Supplemental Information 4 [file peerj-10-13962-s004.csv]

Nitrogen fertilizer amount has minimal effect on rhizosphere microbiota diversity during different growth stages of peanut
Zheng Yang1, Lin Li 2, Wenjuan Zhu 1, Suyuan Xiao 1, Siyu Chen 1, Jing Liu 1, Qian Xu 1, Feng Guo 3*, Shile Lan 1*
1 College of Bioscience and Biotechnology, Hunan Agricultural University, Changsha 410128��China
2 College of Agronomy, Hunan Agricultural University, Changsha 410128, China
3 Biotechnology Research Center, Shandong Academy of Agricultural Sciences/Shandong Key Laboratory of Crop Genetic Improvement and Ecological Physiology, Jinan 250100, China
Corresponding author: S. Lan, e-mail:hulanshl@126.com; F. Guo, e-mail: guofeng08-08@163.com.
Table S3. P value of correlation between dominant OTUs and soil chemical properties based on Pearson correlation index.
OTUID	TN	AN	TP	AP	AK	TK	pH	ECa
OTU1_Sphingomonas	0.067048313	0.050187388	0.455891926	0.492493851	0.002485419	0.002195179	0.604042194	0.459064678
OTU103_Rhodanobacter	0.892011069	0.057405795	0.862925009	0.988302277	0.040038889	0.045060309	0.167953073	0.731886749
OTU107_Gemmatimonas	0.947647825	0.045898528	0.506615337	0.644575865	0.504405736	0.431702426	0.366073007	0.780404463
OTU11292_Candidatus_Solibacter	0.29354603	0.775366284	0.890246969	0.540471297	0.233841046	0.213745021	0.039412475	0.651079301
OTU113_Oryzihumus_leptocrescens	0.135996976	0.998450349	0.883871182	0.890405126	0.035785698	0.03863383	0.025245956	0.244650854
OTU115_MND1	0.033986623	0.363700379	0.830483681	0.923626615	0.375636488	0.315761028	0.85488311	0.133542307
OTU117_Gaiella	0.844695337	0.261089806	0.239394422	0.035104676	0.443675006	0.387002517	0.195763417	0.512553783
OTU118_mle1-7	0.249749212	0.258670996	0.950348442	0.67041025	0.000275737	0.000396848	0.750721935	0.421994714
OTU130_Dongia	0.892192928	0.040068513	0.588159429	0.779714339	0.371553832	0.41288176	0.003778645	0.826144873
OTU136_PAUC26f	0.382874765	0.704671484	0.862822897	0.264230217	0.007446399	0.01394111	0.839727644	0.446211947
OTU14_Gemmatimonas	0.007224702	0.231840649	0.650216688	0.70109958	0.044340486	0.060424614	0.190267571	0.003338137
OTU144_Bacillus	0.020235726	0.495129088	0.313907926	0.237710842	0.01316685	0.014222382	0.235056957	0.08999877
OTU146_Dokdonella	0.245961756	0.049319504	0.846834792	0.968630815	0.636327249	0.623705573	0.512124024	0.700737379
OTU157_Rhodoplanes	0.167736618	0.507075179	0.9046996	0.720722986	0.280556553	0.366164595	0.030343011	0.365512798
OTU170_Candidatus_Koribacter	0.534384685	0.174552836	0.057241991	0.019898365	0.788664028	0.619683651	0.38900793	0.756457126
OTU171_JGI_0001001-H03	0.433010888	0.063579346	0.231612764	0.52043611	0.050386153	0.062466205	0.013932167	0.096756466
OTU178_mle1-7	0.027175357	0.455429034	0.817757797	0.628475594	4.94E-06	6.85E-06	0.888785574	0.198981417
OTU18_Rhodanobacter	0.008192753	0.061119909	0.995882879	0.857282112	0.22324647	0.215630104	0.298686583	0.461392977
OTU181_Nordella	0.896169757	0.068899202	0.636326182	0.14300053	0.272459313	0.353998038	0.006060365	0.457464947
OTU182_Luedemannella_sp._119-1-07	0.689276415	0.510148959	0.016871705	0.007922101	0.288357745	0.21938303	0.66751914	0.6233201
OTU190_Holophaga	0.122160219	0.406424029	0.491246079	0.991701789	0.008849731	0.011161006	0.911021628	0.460713042
OTU191_Holophaga	0.918410438	0.433892453	0.417800864	0.901785514	0.00580328	0.011263488	0.809478894	0.799870201
OTU194_RB41	0.000693069	0.035233656	0.556848884	0.307607054	0.867408196	0.845417782	0.329200303	0.012740625
OTU2_Nitrospira	0.142476724	0.008522823	0.760909725	0.244580683	0.910842189	0.922329967	0.023690462	0.93871482
OTU200_Arthrobacter	0.005053369	0.630773876	0.99105445	0.756586753	0.033830081	0.039362322	0.516052817	0.419359507
OTU216_Phenylobacterium	0.342984848	0.000524952	0.280828198	0.171567787	0.389335981	0.398205778	3.21E-05	0.130320797
OTU220_Bryobacter	0.033336971	0.091529331	0.22298366	0.035922719	0.092434795	0.111006147	0.201511257	0.045644295
OTU224_Haliangium	0.594990059	0.670452742	0.891649839	0.629647832	0.023446569	0.02523618	0.025079581	0.897631208
OTU23_Ellin6067	0.886168835	0.023630292	0.072671198	0.060413807	0.387215391	0.434825109	0.065972329	0.808483059
OTU238_RB41	8.92E-06	0.121165802	0.685025518	0.552082158	0.471948956	0.468479188	0.365445845	0.057334608
OTU247_Streptomyces_shenzhenensis	0.000428381	0.256373438	0.694886976	0.840161765	0.075965034	0.064245416	0.870642425	0.05437937
OTU255_ADurb.Bin063-1	0.695690869	0.740175697	0.692517566	0.771594411	0.56539378	0.485261363	0.004342021	0.230707859
OTU26_Gemmatimonas	0.04133268	0.466865891	0.987235883	0.847492816	0.174627021	0.243903717	0.772521986	0.178548535
OTU261_Ellin6067	0.638165788	0.091956102	0.810756671	0.680992165	0.555699525	0.634379962	0.017103185	0.61326565
OTU275_Massilia	0.082001346	0.323289619	0.655917264	0.742028845	0.056516869	0.034686173	0.627049249	0.009017107
OTU309_Flavobacterium	0.117226479	0.003030073	0.591172087	0.653229907	0.575348219	0.629332281	0.000126223	0.204498767
OTU315_Candidatus_Solibacter	0.000421828	0.178052542	0.520481271	0.272485229	0.386135187	0.398920415	0.798389206	0.045930213
OTU32_Allorhizobium-Neorhizobium-Pararhizobium-Rhizobium	0.042465529	0.824228237	0.594790182	0.238738039	0.170014764	0.141835187	0.929032969	0.438738546
OTU327_Sphingomonas	0.009080441	0.061121582	0.911318508	0.951233797	0.176806234	0.16754549	0.299446539	0.498460557
OTU3302_Sphingomonas	0.841720143	0.010974869	0.691828672	0.798255679	0.019724152	0.015666504	0.286854009	0.671298823
OTU331_RB41	0.007388636	0.957817147	0.635207775	0.262943777	0.956865452	0.836911499	0.759858153	0.446756887
OTU344_Bryobacter	0.680331144	0.012959623	0.700229268	0.645340247	0.280052063	0.298783507	0.015852051	0.310152423
OTU36_Reyranella	0.71799772	0.049538255	0.67451118	0.325695151	0.015364684	0.009766211	0.087411134	0.531049361
OTU362_Lactobacillus	0.242460034	0.977341302	0.410897134	0.486228922	0.029127547	0.047630283	0.799341644	0.685235303
OTU363_Ramlibacter	0.42408732	0.210609162	0.329192395	0.237363977	0.224020262	0.186029336	0.025328884	0.663177295
OTU367_Acidibacter	0.100345359	1.58E-05	0.300451465	0.258691198	0.694767003	0.665813714	0.000345255	0.01045219
OTU37_Nitrosospira	0.213106022	0.006375528	0.853125337	0.754777903	0.204904869	0.19977591	0.525410923	0.502370491
OTU3787_Candidatus_Udaeobacter	0.556798291	0.018191155	0.414157857	0.734194467	0.457671221	0.301652346	0.024313733	0.119666703
OTU40_Bryobacter	0.94690329	0.0082631	0.96338987	0.877957469	0.080862419	0.090411491	0.552698085	0.091976292
OTU4048_Candidatus_Solibacter	0.001583889	0.038825612	0.249666363	0.41689652	0.306282395	0.424333173	0.44388607	0.615543164
OTU41_Mesorhizobium	0.01059718	0.741961734	0.598863135	0.318884759	0.055011671	0.086989519	0.277194269	0.022421365
OTU431_Pseudomonas	0.065205771	0.000674761	0.223849831	0.193823333	0.246658052	0.322377832	6.46E-05	0.028251363
OTU434_Phaselicystis	0.693943619	0.015263513	0.445210294	0.490296218	0.617082377	0.599887983	0.078729914	0.511606102
OTU438_Rhizobacter	0.330901747	0.242134036	0.135235095	0.126889564	0.184560891	0.239867391	0.017298032	0.941371441
OTU439_SM1A02	0.693232279	0.153627299	0.602883025	0.897955806	0.014820026	0.023778896	0.517442649	0.906511086
OTU457_Sphingomonas	0.054970827	0.009611052	0.802891277	0.732992378	0.048050599	0.048929258	0.23485215	0.791521217
OTU47_Candidatus_Koribacter	0.018585449	0.330591511	0.656496052	0.695260438	0.543500255	0.451061874	0.889003764	0.313170926
OTU49_Pseudolabrys	0.14174436	0.000309183	0.550878362	0.581239197	0.605957383	0.569057749	0.001931316	0.033170579
OTU494_Sphingomonas	0.062991305	0.620027294	0.27916712	0.320167833	0.006199287	0.001823576	0.790188265	0.323223346
OTU52_Arachis_duranensis	0.505633261	0.396221275	0.3600017	0.610267698	0.453564611	0.475076871	0.031661372	0.957185438
OTU56_Candidatus_Solibacter	0.13272514	0.828143487	0.262863253	0.117183687	0.070526301	0.04141285	0.42827689	0.361054447
OTU5727_Terrabacter_sp._Ellin109	0.018219612	0.981327704	0.832629297	0.918874376	0.037707246	0.047225849	0.035507219	0.470032143
OTU58_HSB_OF53-F07	0.557801536	0.318648657	0.524390556	0.289361551	0.003172508	0.003586632	0.544767087	0.124565041
OTU61_Phenylobacterium	0.477983197	0.521765502	0.584206786	0.781825739	0.071843645	0.129484623	0.015178196	0.040347206
OTU64_Haliangium	0.759695779	0.002432835	0.405189743	0.431778108	0.002018222	0.002095674	0.57716645	0.999608113
OTU65_Jatrophihabitans	0.669399992	0.013317889	0.581287276	0.811873512	0.877398883	0.823900067	0.092563112	0.007539263
OTU66_Candidatus_Udaeobacter	0.614683157	0.856924036	0.320743009	0.913876527	0.647732565	0.511494436	0.047200175	0.138848876
OTU70_Devosia	0.07080758	0.021118408	0.682772564	0.98287384	0.378509926	0.446174836	0.085223404	0.040623358
OTU718_MND1	0.006149517	0.535382816	0.618337489	0.952215294	0.038228771	0.044851629	0.474580727	0.246362815
OTU721_RB41	2.65E-05	0.146290315	0.695436709	0.639711565	0.644489574	0.602598335	0.296230741	0.106494449
OTU76_RB41	0.007697967	0.000336759	0.793944728	0.798754961	0.608130704	0.562841463	0.001338654	0.00273179
OTU8_Bryobacter	0.177370246	0.903772644	0.887830882	0.428377688	0.017776927	0.031356766	0.465270539	0.285316821
OTU80_JGI_0001001-H03	0.023827965	0.908007081	0.180907161	0.575850189	0.205529061	0.18679511	0.392794163	0.337896549
OTU8012_Candidatus_Solibacter	0.501675413	0.004680856	0.508622488	0.157899213	0.63034471	0.479234706	0.236478568	0.033818801
OTU8148_Candidatus_Solibacter	0.273998306	0.038287947	0.221658	0.488800717	0.075356577	0.108558111	0.122948819	0.792308569
OTU82_Candidatus_Udaeobacter	0.710996925	0.261858667	0.251227226	0.838892067	0.60365073	0.656253428	0.003773827	0.178489268
OTU8511_Candidatus_Solibacter	0.021431749	0.62654408	0.945825268	0.780618549	0.058731506	0.053097468	0.055093785	0.104316187
OTU8643_Rhodanobacter	0.81524929	0.002899836	0.246043784	0.419678949	0.458535018	0.438434245	0.059394065	0.108949671
OTU87_Bryobacter	0.429842006	0.737641651	0.537884053	0.630029878	0.013573848	0.023498679	0.248951411	0.502195338
OTU928_Pajaroellobacter	0.450275676	0.047635234	0.480662028	0.388106669	0.000730287	0.001234321	0.855740937	0.619062025
OTU95_Nitrospira	0.863878106	0.023562459	0.983530589	0.557998475	0.011921993	0.012015131	0.529224426	0.915613327
OTU97_Nitrospira	0.927797742	0.007308636	0.773772384	0.880140281	0.014622865	0.013069579	0.237023257	0.380875506
